# Supplementary material for: Dissecting the Root Phenotypic and Genotypic Variability of the Iowa Mung Bean Diversity Panel
Source: Front Plant Sci. 2022 Jan 27;12:808001. doi: 10.3389/fpls.2021.808001 (PMC8828542; doi:10.3389/fpls.2021.808001)
Supplement: Supplementary file 2 [file Data_Sheet_1.CSV]

Entry	PI	Rep	Block	SBlock	SSBlock	Plot	Country	Day	Time	Date	TRL	PRL	LRL	MSL	LSLPL	MED	MAX	LED	PER	DIA	VOL	SurfaceArea	TRLUpper	TRLLower	CM	CMT	CMM	CMB	CP	CPT	CPM	CPB	CVA	DEP	WID	NWA	LRB	NLR	IRB	TRArea	TRAUpper	TRALower	RHZO	SOL	SOL2	ImageFlag	LRA	Shoot_weight	Root_weight
1	ACHarosprout	7	A	3	4	2485	NA	12	132000	20210413	143.664739344766	33.001646465148	110.663092879618	6.91644330497611	0.484824295566498	1	10.0599999999999	4.56117755289788	223.33260692227	0.15536108040958	89.9698724652312	14.7544890768554	115.557627316164	25.335042535835	0.199435786184684	0.176158011692987	0.361380489856202	0.992378048780488	0.30809355945122	0.197704945799458	0.35962906504065	0.992378048780488	287.585914797737	30.101386784757	17.4338655168395	1.6419143439226	88	29	26	16.1279888392197	13.21095960577	2.74779594049512	2799.3575923552	0.00570930028015239	175.152812241522	0.99986528825682	51.33	NA	NA
1	ACHarosprout	1	A	4	5	333	NA	18	110751	20210301	55.9322259778128	31.0196822496769	24.9125437281359	0.859053232004687	0.93489029857171	1	2	1.24237726098191	124.964417791104	0.181321918997855	80.6576398007328	16.6892164205914	30.0349825087456	24.1754122938531	0.0825998078803005	0.0778426045133761	0.37343442443683	0.99154334038055	0.227557046001312	0.186339242153196	0.381395348837209	0.99154334038055	82.3228909033739	29.1104447776112	4.66016991504248	0.67729128938779	88	28	29	7.30964165593365	4.08997150600112	3.17963207301896	1185.58689405297	0.00822725346444353	121.547245909196	0.999381102278184	44.77	0.0325	0.0195
1	ACHarosprout	2	B	4	4	695	NA	15	105218	20210312	133.606120144025	43.3820176971924	90.2241024468328	1.27076200629342	1.63662281675283	2	7	1.67001003009027	242.615058312371	0.270637217979788	259.030764662627	26.8018446913112	76.1490967299337	45.5979876514978	0.19840636522319	0.152945767444779	0.436975743687305	0.720982142857143	0.365835638832998	0.216083829365079	0.487195180491552	0.773065476190476	266.246308331654	30.3338669105877	16.4646695632289	1.39203160737973	116	77	76	17.4900770684546	10.8668147351827	6.47880375643547	2579.31482963641	0.00522836022066351	191.264556724267	0.999585330409477	42.67	NA	NA
1	ACHarosprout	6	B	2	2	1989	NA	12	121824	20210406	294.272789266245	35.3401909199655	258.932598346279	7.6156646572435	0.962077428415693	2	20	2.70253264118295	466.440428464044	0.262209874622918	356.577606626398	29.6085909643027	215.234277123528	79.6416938110749	0.258208947604622	0.228795982966246	0.385195701431164	0.992242048099302	0.395826678227536	0.253141970519783	0.481596414102233	0.992242048099302	430.359203346593	31.8215985968429	24.0165372087196	3.69426172556506	114	62	57	36.2370237820865	26.1228895056473	9.79072745800326	5676.43760962165	0.00858413552408651	116.49396694566	0.999922041642756	46.67	NA	NA
1	ACHarosprout	8	B	3	3	2856	NA	15	091946	20210423	175.815638029159	41.3836263531674	134.432011675991	1.84153440652043	1.76398267703799	1	11	2.39808321645629	300.059620530285	0.283004825059813	405.62000702679	37.6742301582938	124.774993918755	52.031135976648	0.266768971884245	0.220304229271998	0.471801833185922	0.677469758064516	0.443681875092061	0.247823860727086	0.503654233870968	0.75226814516129	329.749505941337	35.696910727317	16.9788372658721	2.15040294205063	136	107	91	21.3732811643045	15.101044530456	6.05580213535589	3661.15604475797	0.00652132271104354	153.343124441081	0.999868516774059	28	NA	NA
1	ACHarosprout	6	B	2	2	1989	NA	15	085809	20210409	340.340714551514	39.2010086691607	301.139705882353	6.27374387254902	1.22445828894606	3	22	2.85351916376307	565.473492647059	0.235074198730204	212.363568965332	27.8388319595247	250.906862745098	87.9289215686275	0.227149263294908	0.153316577051248	0.378320843197489	0.725630165192129	0.46343085106383	0.177234570508421	0.493273850377488	0.760878517501716	555.74831495098	35.4166666666667	28.4191176470588	4.15239931757017	154	79	72	47.6472014970204	35.9917159265667	11.097744857747	7089.7181372549	0.00747172632981609	133.837878404282	0.999718371882249	42	NA	NA
1	ACHarosprout	7	A	3	4	2485	NA	15	104358	20210416	196.486000884288	37.6170752843849	158.868925599904	3.97172313999759	1.0633468896133	1	13	3.16210581183216	293.496852767394	0.254537147629946	220.724274024883	26.9507709200831	146.304111901604	46.2679368141806	0.269243254040018	0.13131864361941	0.382115926181177	0.702641237728957	0.522217283072546	0.204747510668563	0.508694265953794	0.75965250965251	450.182306940535	33.4619558663933	25.0211021343302	2.32210356584812	106	53	54	31.838282746106	24.2717257252826	7.30975519488519	3986.52327263958	0.00515814044676537	193.868315591734	0.999904103075494	41.33	NA	NA
1	ACHarosprout	5	A	4	4	1830	NA	12	150203	20210330	112.416880848677	34.122610015344	78.2942708333334	1.86414930555556	1.23085543518253	1	6	3.38259526261586	212.5693359375	0.251326060848677	211.109045926682	25.6813950238525	85.5338541666667	25.2864583333333	0.1708729053525	0.155868147425577	0.472844421836722	0.992168178070899	0.341390884465905	0.179601931456837	0.478730420445177	0.992168178070899	241.079796685113	31.09375	15.0911458333333	1.44297281901042	96	50	45	15.8391528659397	11.7243448893229	4.00390625	2319.1552734375	0.00598545725876466	167.071613206439	0.999764567707518	48	NA	NA
1	ACHarosprout	2	B	4	4	695	NA	12	155305	20210309	48.6467880229491	29.2727368726513	19.3740511502978	1.61450426252482	0.409937753760607	1	2	1.52549751243781	104.880917902604	0.182803842274581	82.3438239279844	16.8002977447644	28.6465023940208	18.7784654910662	0.0600862246431867	0.0595240212248656	NA	0.992219492219492	0.186971061971062	0.113766659221205	NA	0.992219492219492	104.198202934119	28.0976293355133	6.83171785589163	0.553835897291685	98	11	12	7.66357296380173	4.65748577404786	2.96924776060935	991.477869905407	0.00531521544226493	188.139128293524	0.999375314010306	57.87	NA	NA
1	ACHarosprout	8	B	3	3	2856	NA	12	093635	20210420	90.3305933116486	34.7189614923744	55.6116318192742	1.39029079548186	1.15210819335093	1	6	2.504072831816	188.055142994472	0.291390704766303	307.295804882523	29.5353515929792	62.7974044700793	25.0781062244653	0.219396692808006	0.202592197685699	0.381206124992802	0.991192954363491	0.3322257806245	0.22925613217847	0.426717844864127	0.991192954363491	150.74661597451	29.4881038211968	9.15645277577505	1.05594220973978	96	54	46	13.3556727271656	9.2617668753369	3.98277778904039	1913.58447488584	0.00700474901485241	142.760289894708	0.999794627065721	68.67	NA	NA
1	ACHarosprout	5	A	4	4	1830	NA	18	101846	20210405	167.621829192199	38.0417242184427	129.580104973757	2.31393044595994	1.47206787154119	1	9	4.00340393343419	258.450537365659	0.315187811438753	411.530483187971	35.3905061102557	132.279430142464	33.0417395651087	0.299209329470442	0.165819533082507	0.381751748506939	0.816330283570124	0.47706434610739	0.180462144504228	0.475773073966771	0.818436367629296	398.354625914878	32.2294426393402	22.9317670582354	2.06599812181421	102	78	68	27.3172771540931	21.3321450941938	5.78726225716753	3287.71557110722	0.00518632893259203	192.814611837629	0.999292312196724	44	0.0348	0.0167
1	ACHarosprout	7	A	3	4	2485	NA	18	092621	20210419	276.304716094756	37.9945864740165	238.310129620739	3.61075953970817	1.73708957314579	3	17	1.97761780104712	426.509673547768	0.256122555827394	266.139740798925	27.9381002911516	181.337013922228	91.6946711473836	0.335115301925274	0.128679648901611	0.45399389569219	0.7764272970562	0.649760315014552	0.214424435028249	0.531312648077274	0.824380353562967	519.739471325494	33.5213634181469	28.2165146423428	3.27690452555942	116	83	84	38.0525298354026	26.1760556677066	11.5104350445471	5572.62061929909	0.00630489833147042	158.606839861093	0.999813128149619	65.5	0.0619	0.0378
1	ACHarosprout	4	B	4	5	1466	NA	12	142433	20210323	118.098100808768	39.8454126367246	78.252688172043	2.00647918389854	0.97878268586569	1	6	2.87850045167118	253.699206989247	0.236491084796512	206.973222432164	27.6112994632941	85.6586021505376	29.758064516129	0.194514312308809	0.175867494570502	0.394862793726694	0.991953182150695	0.364432689963048	0.208180931480127	0.473683247988296	0.991953182150695	253.041988235634	36.1827956989247	13.4408602150538	1.55129928315412	112	52	42	18.5801149338074	13.8925020233553	4.5393614868771	2539.78494623656	0.00613060027693721	163.11616396879	0.999805575369316	47.5	NA	NA
1	ACHarosprout	2	B	4	4	695	NA	18	105532	20210315	252.548092396042	45.4627265423833	207.085365853659	1.97224157955865	2.30958431193325	6	13	1.08635360857233	474.813768292683	0.330149357415766	406.86159536824	36.4156563077689	126.109756097561	116.085365853659	0.324975117041727	0.14427106295608	0.456777333020177	0.741378990571106	0.528056578537533	0.239091958445556	0.502791880554435	0.813491614421836	416.736615110054	31.4146341463415	23.9024390243902	2.9535990481856	142	127	117	30.1877044913742	16.5022308149911	13.377751338489	4887.72713414634	0.00708744790136956	141.094511581067	0.999697109426607	50	0.0984	0.0353
1	ACHarosprout	4	B	4	5	1466	NA	18	103833	20210329	232.991040008724	43.3017565591364	189.689283449588	2.67168004858574	1.63965634749797	2	14	1.9441837890309	370.569359543437	0.265710204366727	313.958662561954	34.311163037901	152.403297400127	78.3893468611287	0.304025649028427	0.228391267074197	0.500144284396737	0.75530643896228	0.564650959291772	0.26708526107072	0.513127606718782	0.785305133289271	430.631352965847	37.8820545339252	21.4838300570704	2.92698344021884	168	107	87	28.8909735661935	18.797963271167	9.75355548952141	4861.52029169309	0.00679695851233335	147.124629080119	0.999916499433588	60	0.0437	0.0243
1	ACHarosprout	5	A	4	4	1830	NA	15	103135	20210402	140.534540946317	36.5271880051404	104.007352941177	2.21292240300376	1.28671279030255	1	9	4.03837368661489	239.099129901961	0.162495564708971	88.2100878440906	15.9029162434363	108.333333333333	26.8259803921569	0.242406913618975	0.227091644506896	0.480103312467893	0.795016077170418	0.369860436478073	0.185212831113153	0.491894426580922	0.844252411575563	310.186136341792	30.1593137254902	19.2769607843137	1.65636413879277	124	63	56	13.6246425653595	10.6512519223376	2.81472270280661	2900.13633578431	0.00533990383428239	187.269290053495	0.99936245829472	52	NA	NA
1	ACHarosprout	3	A	3	2	959	NA	15	092810	20210319	210.721998350832	42.147713707573	168.574284643259	2.27803087355755	1.7557298721687	1	13	3.1964105156724	391.170386105211	0.187184628915285	131.59500849962	22.8521795483284	158.003248781707	49.4314632012995	0.232752298441787	0.193006799487132	0.445398178385808	0.715374297929416	0.4614327904063	0.222446845590798	0.502747639847823	0.786299668874172	423.977582191509	37.3609896288892	20.3048856678745	2.5919619140698	132	90	87	22.041083275516	16.4890371533641	5.20375270369451	4643.32750218668	0.00611344095287336	163.574001566171	0.999793729190329	64	NA	NA
1	ACHarosprout	1	A	4	5	333	NA	15	124207	20210226	36.4805847467757	24.2601674032795	12.2204173434962	2.44408346869924	0.206099154918614	1	2	1.34339314845024	76.0343621142072	0.092637122735677	21.6564487815392	8.5166540062594	20.5797825815319	15.3192552792703	0.0455256543310431	0.0445596689599548	NA	0.989293361884368	0.270985010706638	0.0914079229122056	NA	0.989293361884368	57.5332482232196	23.028864175934	4.84818193177558	0.448569759600177	52	6	5	3.2759605376648	1.72277018010037	1.52619888621362	739.930338623016	0.00779670492199224	128.259310824922	0.998893127272511	51.64	NA	NA
1	ACHarosprout	1	A	4	5	333	NA	12	103933	20210223	17.7583159455753	14.4601629112745	3.29815303430079	0.824538258575198	0.27662205637263	1	2	0.88814913448735	36.9920964260014	0.0643551921210787	22.8332007225246	5.7515679866276	7.99952026864956	9.00695610458144	0.0190076935154655	0.0154904630435057	NA	0.98272884283247	0.260362694300518	0.0195739781232009	NA	0.98272884283247	15.7939378366441	13.5164307987527	2.11081794195251	0.203963496920496	60	4	4	1.89523873826627	0.972062984618276	0.911938343071895	352.85440153514	0.0129140369570959	77.435119887165	0.995767875530196	NA	NA	NA
1	ACHarosprout	8	B	3	3	2856	NA	18	091619	20210426	270.971477492654	42.6229417269315	228.348535765723	3.0045859969174	1.78307730346024	4	15	1.75042486040301	458.322539606337	0.314739785678483	530.104602514042	43.1020668372457	173.067690830533	98.8718194911186	0.296375734074154	0.223127007832255	0.473995092487912	0.754365890508354	0.456952828269126	0.216978092783505	0.47877428628073	0.795062822164949	471.289496573893	36.7618819011042	22.4555928948632	3.26379633127282	174	121	105	31.8120930553881	20.9771441491128	10.501680268843	5601.36521843495	0.00692524733735732	144.399174684438	0.999918502114134	53.6	0.0676	0.0291
1	ACHarosprout	3	A	3	2	959	NA	18	093052	20210322	285.143996954186	45.3379303206701	239.806066633516	3.035519830804	1.74247036512787	3	16	2.96013289036545	384.961026852312	0.229022538041956	230.880414979858	30.0356286213093	210.454997513675	71.0964694181999	0.256128109114366	0.221924709507304	0.476829178409714	0.74847776138131	0.493448243756907	0.234165428243571	0.500874334043234	0.764033685108197	506.770043477928	38.5877672799602	23.2347090999503	3.50014255260908	154	117	98	32.8931954558234	24.1492527053468	8.28239313314315	5863.65614122327	0.00690676688106473	144.785543977393	0.999778637002851	37.6	0.0541	0.0265
1	ACHarosprout	4	B	4	5	1466	NA	15	103249	20210326	167.966498239261	39.7755434653918	128.190954773869	2.21018887541154	1.4581824645706	1	10	2.57688142934488	317.161331658291	0.225976175326617	199.908658274683	26.8362387274861	119.585427135678	46.4070351758794	0.261080806524509	0.203840961855253	0.45424645212091	0.719475644256146	0.452314490360745	0.235962797106442	0.495123579056149	0.767869445401309	320.924503169112	35.9673366834171	17.5628140703518	2.08533244109997	160	73	65	19.3336737077347	13.5975101638848	5.50585843791823	3631.48869346734	0.00649789100086602	153.896087186861	0.999869406144849	80	NA	NA
1	ACHarosprout	3	A	3	2	959	NA	12	141341	20210316	134.755793126082	38.9657855176619	95.7900076084199	3.54777805957111	0.692915583281692	1	9	4.32873210633947	250.112287598275	0.184610483283616	103.153907659978	21.0998810714258	107.367486685265	24.8034491503931	0.181626837333	0.179468241206106	0.41420348144365	0.992977528089888	0.290002080732418	0.213377808988764	0.428253745318352	0.992977528089888	295.261319221169	35.7215318285569	16.3327415673345	1.67601998269919	88	35	35	16.4569106405899	12.8532385375702	3.38870240001945	2922.30852143038	0.00567639536096412	176.168137772235	0.999744798280746	57	NA	NA
2	CommChk1	8	B	4	2	2932		15	095304	20210423	177.343048566699	41.998850074848	135.344198491851	2.37445962266405	1.35718001560561	1	10	2.70087900723888	293.559231330576	0.227259595793151	195.713089967923	27.6743031273296	127.061542203843	47.044514716614	0.246310559872071	0.150546932742055	0.394658487050165	0.993589743589744	0.368572874493927	0.226055021367521	0.455929487179487	0.993589743589744	386.906704316445	37.6307467769399	19.1437606421795	2.11756332912257	138	72	71	24.183619796334	17.8072061471495	6.13982420807273	3643.50218924836	0.00547305928147124	182.713168005589	0.999626250798707	49	NA	NA
2	CommChk1	3	A	4	5	1092		12	153916	20210316	79.0661368808241	39.8193704593177	39.2467664215065	1.22646145067208	0.803628978330873	1	1	2.05671946857435	148.604209992392	0.181952891045861	129.447805734997	20.926608249947	51.0398173979204	24.8161298503677	0.157926756200181	0.155246852836401	0.356771606771607	0.993131868131868	0.25529060782967	0.204921280642434	0.369642857142857	0.993131868131868	165.390835381874	36.5457773269084	9.13010398173979	0.961906508347554	212	37	38	10.0495873900264	6.7949320165902	3.16953179305226	1622.30852143038	0.00581596015357557	171.940655299231	0.999614132738338	44.67	NA	NA
2	CommChk1	6	B	4	8	2253		15	105833	20210409	207.881710112684	46.9748473675863	160.906862745098	5.19054395951929	0.659927636537477	1	11	2.39406694728403	307.693284313726	0.294926477033093	391.453614329323	43.1817066204261	146.372549019608	61.1397058823529	0.256350028339149	0.182963806192108	0.378684455622952	0.994186046511628	0.382858214553638	0.2375	0.424970930232558	0.994186046511628	456.670511341792	41.6789215686275	19.6936274509804	2.54304233948481	112	77	55	36.7344253111784	26.3553981641676	10.0883674548251	4170.00919117647	0.00556865897036538	179.576448355283	0.999852841613122	43.71	NA	NA
2	CommChk1	8	B	4	2	2932		12	100151	20210420	91.908660703617	32.9925347723504	58.9161259312665	1.73282723327254	1.03053615718226	1	5	3.03015616585891	178.778767123288	0.215237317870471	135.825306888934	20.9714151358481	67.6159577024754	22.3143475126172	0.158041866242369	0.150715303672242	0.372742059124145	0.992624223602484	0.260001826817684	0.198623387482083	0.383318544809228	0.992624223602484	187.40815555298	30.6416726748378	11.7159336697909	1.08063332390162	102	38	38	13.3320826056674	9.79183167117373	3.42657795423694	1941.93703436674	0.00576620222696832	173.424371993586	0.999598081073949	65.75	NA	NA
2	CommChk1	5	A	1	1	1516		15	075900	20210402	201.313454031843	36.9139442279214	164.399509803922	3.82324441404469	1.16487145709765	4	13	2.0226019845645	380.593259803922	0.151570598575622	79.9985430143907	17.7047686475689	134.889705882353	66.6911764705882	0.341790840175654	0.17304597713647	0.471069474567866	0.992967651195499	0.412774343374873	0.230661040787623	0.458679279524522	0.992967651195499	503.423037413495	34.3627450980392	27.0588235294118	2.47035395040369	142	71	52	20.2730582888793	13.7791053921569	6.19503316032295	4341.31433823529	0.00490711343504653	203.785792449389	0.999881486200087	50.4	NA	NA
2	CommChk1	2	B	4	4	705		18	110048	20210315	282.389171307108	46.3160005754003	236.073170731707	4.29223946784922	1.18749458754459	3	15	2.3296783625731	357.412256097561	0.200428988486548	152.51009645845	26.2386528603433	194.329268292683	83.4146341463415	0.287790363844888	0.25950321969563	0.436670119157592	0.859412470023981	0.413750817527796	0.250395138434707	0.500928289626363	0.859412470023981	383.886748958953	40.0853658536585	17.9268292682927	3.38712076145152	158	94	88	30.0010224568709	20.0600832837597	9.57376561570494	5340.18597560976	0.00882322917015738	113.337189901207	1	46	0.0671	0.0309
2	CommChk1	7	A	3	3	2477		12	130843	20210413	133.652227225942	30.1328238929967	103.519403332945	3.23498135415453	1.06196485645135	2	10	1.77138679015355	166.598100454492	0.150209409781801	56.7307801082755	13.6823119023096	84.698753059084	47.8149399836849	0.279166297202317	0.0998142181093031	0.394247002761664	0.991833401388322	0.450081665986117	0.197903906356336	0.457752435396372	0.991833401388322	177.993089319692	28.0736510896166	11.8750728353339	1.54426865217071	96	48	49	14.9576834943512	9.01328132154304	5.77712111465042	2787.64421396108	0.00867600342279055	115.260443232785	0.999853615194062	48	NA	NA
2	CommChk1	3	A	4	5	1092		15	103200	20210319	148.895982171111	40.4366544190182	108.459327752093	1.97198777731078	1.36015208948969	1	9	2.37961637560836	252.075534174684	0.192863676121455	161.554495966349	23.6590617599449	103.86105210546	43.6461327002374	0.24915682238181	0.214791967434621	0.433226990267622	0.993231810490694	0.416932779572374	0.235194585448393	0.484858462523437	0.993231810490694	284.352789171011	36.5238035736599	14.7694614519555	1.84314862933522	170	90	80	16.1028424786788	11.2025340241256	4.69663311469994	3045.11433212545	0.00648190803652271	154.27556120288	0.999785522398368	50	NA	NA
2	CommChk1	4	B	1	7	1205		15	083545	20210326	209.108044710269	48.6180949615252	160.489949748744	2.865891959799	1.15183451849186	1	10	3.04996326230713	294.633793969849	0.251396573401443	305.556298556942	37.3163787364074	156.44472361809	51.2939698492462	0.185753156122761	0.161815847639917	0.419606759955091	0.994282447112636	0.369997141223556	0.239291023441967	0.458109395845245	0.994282447112636	403.649213403702	43.4422110552764	15.2261306532663	2.60978258124795	146	100	78	32.3242902641348	24.4559796469786	7.56530769425015	4186.0442839196	0.00646547173780276	154.667755200774	0.999954838642743	38	NA	NA
2	CommChk1	2	B	4	4	705		15	105554	20210312	174.433473424447	41.0810837606009	133.352389663846	2.51608282384616	1.29013149479834	1	10	3.53934974171984	251.025085753487	0.201026836059999	147.283443036461	23.6558376065793	133.180882689229	37.6286302309627	0.201376252987389	0.177897701517087	0.404091085357146	0.992829204693611	0.319985978204718	0.20225988700565	0.449937774090316	0.992829204693611	235.293737755992	34.6672764692431	11.8454150468786	1.95300151978267	136	86	74	19.7628157504977	14.619469439337	4.93342381364472	3323.34924536931	0.00830026986016943	120.478010576344	0.999780098410095	49.2	NA	NA
2	CommChk1	5	A	1	1	1516		12	111137	20210330	149.388009550107	34.4010303834403	114.986979166667	3.59334309895833	0.930204695711787	2	10	2.59885568976478	285.606302083333	0.154362998461125	61.3492446613388	15.7291620302264	106.458333333333	40.9635416666667	0.294890882600862	0.130359506414733	0.411450272588872	0.992044550517104	0.398207537788385	0.217541766109785	0.455960904648255	0.992044550517104	410.850101047092	32.2135416666667	23.984375	1.9195556640625	100	39	39	17.6431232028537	12.8663804796007	4.53508165147569	3244.77864583333	0.00467215575503164	214.033960431019	0.999817452282387	41.82	NA	NA
2	CommChk1	6	B	4	8	2253		12	141940	20210406	134.561535985219	39.3974167168647	95.1641192683538	3.39871854529835	0.710706496347872	1	9	2.93881312200516	198.503645702831	0.279285349966229	290.91659788098	33.9660296098875	99.8872463041844	33.9889751941869	0.229788959874059	0.214740249967371	0.383687314898007	0.992313067784766	0.375861036238395	0.233997204751922	0.423048464668886	0.992313067784766	260.463972401949	35.32949135555	13.8060636431972	1.67722652841858	100	59	43	23.3213122158281	17.2636929709235	5.86825242789762	2688.64476321724	0.00643938012981805	155.294450683137	0.999837661928021	58	NA	NA
2	CommChk1	6	B	4	8	2253		18	112641	20210412	274.496727645609	51.3893015461141	223.107426099495	5.44164453901208	0.797831431182398	3	13	2.06058570660935	337.383549627493	0.260714153791852	356.330453660848	41.4941977617048	184.318673395818	89.4496515260755	0.296056689510429	0.154685821924869	0.445752377591317	0.76203745829542	0.487539485267464	0.203218490638873	0.419718683651805	0.788444040036397	564.59322530119	44.8690218697429	21.5813506368661	3.28969388274326	146	97	73	40.5355176334696	28.2503888056322	11.9106469297163	5522.73341744773	0.0058266619848092	171.624851863231	0.999871780031521	29.2	0.072	0.0445
2	CommChk1	2	B	4	4	705		12	155659	20210309	78.4813922128048	33.5672266166352	44.9141655961696	1.60407734272034	0.834146958871001	1	5	2.86001217285453	125.971096578302	0.205507471568607	97.519661586569	18.8868388550622	54.8756277005722	19.1872007474016	0.150679835167369	0.149033250488777	0.352379230328783	0.991456468673718	0.274293850982215	0.222871514165249	0.357119609438568	0.991456468673719	95.0558874426527	28.3662267896765	6.50472965082331	0.864916833445917	104	37	35	10.015977640577	6.71776622230826	3.21991271486252	1452.47576783837	0.00909903485954746	109.901766004415	0.999397847560177	41.43	NA	NA
2	CommChk1	3	A	4	5	1092		18	102624	20210322	230.709163247956	47.8648072061857	182.84435604177	2.85694306315266	1.3370992956121	2	12	2.49417293233083	374.756302834411	0.227267165349651	258.972391817743	34.4475348864719	164.955246146196	66.1362506215813	0.265714443211248	0.179618666912316	0.426349777780487	0.710959022659417	0.436760792430515	0.246923488496522	0.489619128294468	0.775231618371772	484.059916852142	41.5962207856788	22.0412729985082	2.87284307269738	196	138	96	25.7378627518811	18.1504213152871	7.23318491212306	4669.32340875186	0.0059348914724846	168.495077734144	0.999885925794729	55.25	0.0448	0.025
2	CommChk1	1	A	4	6	351		18	111610	20210301	16.3046786439117	10.1452583540566	6.15942028985507	1.23188405797101	0.492841071711172	1	3	1.67940552016985	35.2089580209895	0.0644613984747532	24.2696847816997	5.75857163420798	9.88255872063968	5.88455772113943	0.0940676242462222	0.0922813801308745	NA	0.97289972899729	0.288075880758808	0.116869918699187	NA	0.97289972899729	14.7177004950798	8.89555222388806	3.23588205897051	0.196990460292093	36	6	6	2.62432814077719	1.66193140311403	0.941714300271154	339.345952023988	0.0133845949887313	74.7127575277338	0.995838948038678	45.82	0.0326	0.0121
2	CommChk1	7	A	3	3	2477		15	092614	20210416	211.807220527728	36.7921475746353	175.015072953093	3.97761529438848	1.19590735796934	4	12	1.33333333333333	280.427601591704	0.213813493993985	139.998837595118	23.0519789100011	119.61895574581	89.7142168093573	0.355096815165741	0.0834502103786816	0.509918710316128	0.708770972936471	0.51642388116792	0.0834502103786816	0.48312100670095	0.749549188539371	322.432731662292	33.932232002894	16.1461473531894	2.5242152725813	94	63	63	30.7775052694811	16.8686210946257	13.6550449575681	4299.9834197516	0.00782865703357033	127.735829493088	0.999905521668015	48.5	NA	NA
2	CommChk1	4	B	1	7	1205		12	114046	20210323	109.915810352494	38.4104340084077	71.505376344086	2.64834727200319	0.702933999498416	1	7	3.34653465346535	170.482352150538	0.236828789885304	158.780153872015	25.8206797344833	81.7741935483871	24.4354838709677	0.175233560182016	0.171720840670223	0.361791661918638	0.992731446059679	0.315664938082689	0.251766506143391	0.361132364192808	0.992731446059679	225.940047259799	34.5698924731183	11.8145161290323	1.4275494276795	150	41	40	17.6022200904729	13.124349635796	4.32727049369869	2202.83266129032	0.00631826648260378	158.271260440395	0.99976399999487	45	NA	NA
2	CommChk1	8	B	4	2	2932		18	094204	20210426	248.296705809134	44.7081316372666	203.588574171867	2.90840820245525	1.56571069817758	2	12	2.12484700122399	368.972455592895	0.222380567888842	211.157860813684	29.0201094233765	166.682669227076	78.4445511281805	0.321199395040871	0.195932424982861	0.471277318218834	0.717366223045548	0.433036773428233	0.228755526798231	0.491336214200983	0.773971925662317	457.363696674425	40.1584253480557	20.4752760441671	2.9419973638413	146	98	98	31.3713480282625	22.133402122064	8.91933395853178	4976.59325492079	0.00643251177396259	155.46026733255	0.999783091836506	45.2	0.0724	0.0377
2	CommChk1	5	A	1	1	1516		18	080436	20210405	207.553393923101	47.4559182920087	160.097475631092	3.33536407564776	1.01146499167171	1	11	2.98494414764449	347.071194701325	0.214509445714418	204.887568523176	30.3095572896356	153.611597100725	51.4621344663834	0.258823401693786	0.162323856617335	0.360562519154263	0.994650900900901	0.354172531906907	0.225922933803369	0.450391798048048	0.994650900900901	642.836354145655	43.9265183704074	27.4556360909773	2.56278094935152	146	65	60	30.8112330827566	23.472637214353	7.0514738223717	4330.51893276681	0.00398667706458125	250.835466179159	0.999797294386828	62	0.0743	0.0179
2	CommChk1	4	B	1	7	1205		18	083810	20210329	343.675686994425	60.3529222512416	283.322764743183	3.9904614752561	1.17641362425561	4	16	1.6575601033181	475.124895370958	0.430347432278242	1145.86035666646	75.6318021469874	211.604311984781	127.660114140774	0.219818710832587	0.151574076345616	0.462815257032528	0.872090089483954	0.433308276626048	0.180132788559755	0.498054261441491	0.797717696629213	566.461607870591	44.8446417247939	17.7552314521243	4.30265600666525	186	170	101	62.5055238810597	39.0217814823021	22.8855749400164	6435.351934052	0.0075956709984981	131.653938170536	0.999940819267188	43.2	0.0794	0.036
2	CommChk1	7	A	3	3	2477		18	092336	20210419	300.303913546125	42.5146672667205	257.789246279405	4.52261835577903	1.34071377396427	6	15	1.5343737250102	400.991562650024	0.195604930993237	158.603147696141	24.8400515587352	180.544887181949	117.666826692271	0.351711721244288	0.0754016219560702	0.52220860701735	0.711878787878788	0.489335459861776	0.272676767676768	0.471120507399577	0.749734848484848	435.148404349593	39.114258281325	18.6629860777724	3.57911322460658	140	79	80	39.1214598656476	23.9545768513553	14.8191737562311	5879.12866058569	0.00822504044328555	121.579949289653	0.999930046468474	21.5	0.072	0.0392
2	CommChk1	1	A	4	6	351		15	130438	20210226	8.5700356918321	8.25765283540326	0.312382856428839	0.0780957141072098	0.484399148248361	1	1	0.578680203045685	18.2487942021742	0.0468067429453493	17.8302574795853	4.30320829332002	2.84893165063101	4.92315381731851	0.147909967845659	0.11367899249732	NA	0.969453376205788	0.308279742765273	0.0878885316184352	NA	0.969453376205788	4.45158256207465	7.38473072597776	0.987129826315132	0.0971146503554857	44	4	4	1.36389875913239	0.583468566524839	0.773170013762645	176.132387854555	0.0218157585535661	45.838424437299	0.997146281604931	NA	NA	NA
3	CommChk2	8	B	2	2	2744		18	083832	20210426	222.032471494737	42.0036668859997	180.028804608737	1.97833851218393	2.16647751842664	4	12	1.6230890127161	320.503264522324	0.286906280116459	365.000801875844	36.3371339565998	136.34181469035	84.0014402304369	0.310133907312925	0.197439276703409	0.453699252945491	0.699086668800362	0.455097835837632	0.263848396501458	0.489948979591837	0.732976844583987	450.585103698205	37.2299567930869	20.5112818050888	2.64454218579918	160	114	113	32.7301348052462	21.5150122531367	10.9591706540545	4272.80214834374	0.00586912919245207	170.383027398006	0.999805842544354	43.71	0.0821	0.04
3	CommChk2	7	A	4	3	2573		15	100911	20210416	271.392842637787	43.2245078976445	228.168334740142	4.00295324105513	1.31869633160372	3	14	2.29902395740905	376.076232967563	0.240305429133469	278.267543410744	30.8239821038547	187.459303026649	81.5386470517304	0.263775824690368	0.153657997626945	0.436014180395055	0.697297297297297	0.419398465451097	0.271191646191646	0.439159225744592	0.791564291564292	471.597859820235	38.9243940672857	20.0651151573616	3.24367478690919	140	82	81	37.4524624905027	27.5210712723087	9.60481359709851	5451.37163873146	0.00687805239011396	145.389994620764	0.999827749756788	72.8	NA	NA
3	CommChk2	1	A	1	2	20		15	081701	20210226	178.54133612861	18.8887058649588	159.652630263651	19.9565787829564	0.423533515593628	10	16	0.308051235132662	187.954192177933	0.112563203800793	50.492922981705	9.95530782186509	42.0717231038361	136.573784830688	0.436496872169859	0.0371372491875088	0.529017857142857	0.745460674147456	0.501767113095238	0.0250496031746032	0.529017857142857	0.85249255952381	140.226451067355	16.4938148194427	11.0708484318381	2.23223176227071	66	46	35	18.7168581618205	4.24962468388362	14.2347906552411	3344.54110958391	0.015918763865731	62.8189480310555	0.999907205735311	44.8	NA	NA
3	CommChk2	6	B	3	8	2152		12	133750	20210406	149.194497130205	35.0376442111373	114.156852919068	3.8052284306356	0.856221948576782	2	9	1.44534577164875	283.071322976698	0.198065300694388	170.790564607313	22.9656789541917	89.2883988975194	61.7764971185167	0.292957146143636	0.197014325880305	0.422533466594158	0.992360580595875	0.372103386809269	0.212344028520499	0.448388981260954	0.992360580595875	226.670118013589	32.2851415685292	11.9268353796041	1.8925694815339	118	54	44	18.4521992950689	11.667130522503	6.54630021030154	3199.43466549737	0.00834944410899563	119.768452479682	0.999846914367725	68.8	NA	NA
3	CommChk2	6	B	3	8	2152		18	103221	20210412	226.2530643214	40.6486423074609	185.604422013939	3.31436467882034	1.37765978938296	3	13	1.34829112367839	324.586697909156	0.27105974933022	381.704387166355	37.4002559996611	131.783225186253	97.7409276616198	0.362406325948406	0.220034866024649	0.463022205826768	0.742063066787105	0.499018386156306	0.171593153390388	0.504316749741371	0.779819259081932	362.431262681631	36.0370103340543	16.6065849555395	2.75804076962116	160	107	75	30.9956147426109	18.6956495874043	11.936204398761	4909.48089401586	0.00760983130763722	131.408957646197	0.999892284232217	61	0.0683	0.0317
3	CommChk2	7	A	4	3	2573		12	142928	20210413	191.784497193193	38.9817935456	152.802703647594	3.32179790538247	1.18003805920808	1	12	2.9835111542192	271.725276774269	0.23253536968158	260.821817211807	28.2303012766231	143.386551683953	48.0596667055122	0.217443837645589	0.18780887946202	0.382569287568614	0.99340804218853	0.39611217792554	0.258185014282575	0.428167635484709	0.99340804218853	317.684146771063	35.0541894884046	16.2568465213845	2.23104787774694	134	84	67	25.933656800871	19.5553492245201	6.12614674441726	3841.79582799208	0.00702284926844251	142.392348429511	0.999892658495622	40	NA	NA
3	CommChk2	1	A	1	2	20		12	080850	20210223	82.8822512103898	12.5854528930259	70.2967983173639	7.81075536859599	0.715111333417907	7	11	0.409864603481625	117.331572797383	0.156198354039055	127.967072046891	14.0596500000618	24.7604580509465	60.4113110539846	0.514916006296136	0.248866213151927	NA	0.711454524006134	0.666666666666667	0.178571428571429	NA	0.806122448979592	66.429645675241	11.1240944145828	8.34307081093714	0.995229832962504	66	44	27	13.9919633928006	3.71671714680646	10.1624312302876	1588.63198177144	0.0149817121986161	66.748044999314	0.999951210587303	36.4	NA	NA
3	CommChk2	3	A	1	8	845		12	122548	20210316	41.3880178780821	24.3705185121171	17.017499365965	1.890833262885	0.36929866697441	1	5	1.92577319587629	78.0361146335278	0.155886124843231	142.483301955489	14.0224693253363	23.6875475526249	12.3002789753994	0.200287748607612	0.125081682795052	0.437791601866252	0.984447900466563	0.22680145152929	0.0884247944901133	0.437791601866252	0.984447900466563	44.2794574139772	15.8001521683997	5.36393608927213	0.456350830941217	102	14	11	4.68414862333523	3.51203611648595	1.12817386535714	752.859497844281	0.0103061522790287	97.0294221282593	0.998042818170527	55.78	NA	NA
3	CommChk2	7	A	4	3	2573		18	100004	20210419	357.890469376903	47.4367967892889	310.453672587614	4.63363690429275	1.41240565415092	5	18	1.75165841352892	421.306481036966	0.243819144991777	333.110494660257	32.9485583053678	225.012001920307	128.456553048488	0.313713656376609	0.128885561158101	0.51953693086187	0.731110573832845	0.48965268950068	0.229824300178678	0.454760856617552	0.773010491592981	562.955603381419	39.8943831012962	22.5636101776284	4.242301427854	146	100	95	46.1517013629526	31.2516637323518	14.4799452117812	6853.23001680269	0.00753576552462116	132.700519506978	0.999887261395962	51	0.1087	0.0494
3	CommChk2	4	B	3	4	1353		12	131548	20210323	173.027471319575	40.1780089539836	132.849462365591	2.95221027479092	1.12001567951113	1	10.7799999999997	4.10412494993993	273.600793010753	0.253111927929547	241.687549965509	30.5778824498233	137.741935483871	33.5618279569892	0.261116323452772	0.248990716974159	0.377338129496403	0.992086330935252	0.363229416466826	0.207648617947747	0.45631654676259	0.992086330935252	269.512913342583	36.8413978494624	13.1989247311828	2.30246993872124	100	61	58	25.8302531362007	20.4870143947277	5.07952508960573	3638.8188844086	0.00854307836372399	117.053825029423	0.999748279472715	55.14	NA	NA
3	CommChk2	2	B	3	8	658		12	153622	20210309	58.1668522780914	29.3918902320795	28.7749620460119	1.106729309462	0.884597751104233	1	4	2.22014202711427	128.775335746818	0.228866758598945	139.154190134508	21.1931737209208	40.161158472498	18.0894546303865	0.151290009585125	0.150423216528999	0.335324232081911	0.991894197952218	0.240040036755054	0.20474260523322	0.335324232081911	0.991894197952218	89.9145282966298	26.9181361672311	6.3879481490132	0.680259407951472	76	32	26	9.00044703735231	6.08687608173418	2.84718838408237	1258.6549690529	0.00756562282913038	132.176824378508	0.999498325543181	51.54	NA	NA
3	CommChk2	3	A	1	8	845		18	083822	20210322	110.417754650449	28.7419714580073	81.6757831924416	1.89943681842887	1.49606995688601	4	8	1.5132971856442	147.894990054699	0.207522501085994	182.420817276982	25.643628613093	72.8617603182496	48.1476877175535	0.332555635369714	0.0768542836130866	0.507709796817262	0.990800367985281	0.410143129158555	0.216085202745736	0.477111950004758	0.990800367985281	111.815243658634	26.6534062655395	7.28493286921929	1.50434420730735	168	82	52	13.9001157482677	8.82948358864633	4.93169591117575	2372.06769020388	0.0134538382968607	74.3282309430861	0.99959712486073	51.11	0.0201	0.019
3	CommChk2	5	A	4	1	1795		15	101607	20210402	190.678116053578	39.2197827202448	151.458333333333	1.68287037037037	2.29476029079434	2	12	2.29983000424989	355.701960784314	0.209593616626467	190.017107740689	25.5797931244931	132.634803921569	57.671568627451	0.232278443840038	0.149731131429931	0.403473086009145	0.716577828938707	0.423237489108611	0.241556375207927	0.475177515231474	0.751077085205963	364.914260741061	35.5392156862745	18.2720588235294	2.33218593810073	164	114	103	19.461584036188	13.6118019511726	5.56576797385621	4192.02971813726	0.00639105178669798	156.468768111276	1	54.33	NA	NA
3	CommChk2	1	A	1	2	20		18	080913	20210301	235.131561190373	26.1860339539907	208.945527236382	34.824254539397	0.229129772402423	9	16	0.441892832289492	189.047063968016	0.189692456037906	117.943937527632	17.4149837729394	71.4017991004498	161.581709145427	0.373536638766138	0.0365720524017467	0.542335390114978	0.891461922923805	0.643467976710335	0.0365720524017467	0.574781659388646	0.89155749636099	216.492984142611	22.376311844078	13.255872063968	2.91083843385653	102	35	32	30.1376868100183	9.92429197695005	19.9665909174348	4155.33170914543	0.0134454169283337	74.3747854997855	0.999911958667184	46.4	0.0501	0.044
3	CommChk2	8	B	2	2	2744		15	084236	20210423	177.423741338201	40.2794941963867	137.144247141815	1.69313885360265	2.01094878711923	2	10	2.15571085389823	249.641534906349	0.273763338313284	337.927058280185	33.2012634479576	120.055947458039	55.6920457309657	0.237507526855679	0.192072001111396	0.460266940133776	0.70932666837563	0.437784058042871	0.266770786851108	0.486176590419649	0.736696787148594	338.864199679994	35.8915105813671	16.8693748479689	2.13753336401125	136	99	98	25.0477860745959	17.6795458500463	7.16776326319482	3483.06981269764	0.00630793505489759	158.530484429066	0.999799244509854	50	NA	NA
3	CommChk2	2	B	3	8	658		15	103756	20210312	45.1383852498894	27.7018428304977	17.4365424193917	1.16243616129278	0.541480221795429	1	2	1.65243495663776	104.186805396753	0.11601915082267	33.2624536268695	10.2602544374381	28.3215184084153	17.139263663389	0.131191544434858	0.130627216005894	NA	0.991228070175439	0.199122807017544	0.142543859649123	NA	0.991228070175439	69.6162876901578	25.6117082094672	5.22524582666362	0.519789413123762	84	24	15	3.91036621151277	2.42298213854019	1.43661113199623	1015.81865995884	0.00746649139691556	133.931715291751	0.999532169605226	49.23	NA	NA
3	CommChk2	5	A	4	1	1795		18	100542	20210405	277.373617434097	42.1699183588653	235.203699075231	2.26157402956953	2.46621297947418	4	15	1.97046186895811	465.622544363909	0.41495075822325	813.806976787332	53.8091908992584	183.404148962759	93.0767308172957	0.280113402204732	0.180211141263608	0.44558234346829	0.753240608139837	0.446310360753323	0.213069974577646	0.488077157821526	0.779653102068046	451.537874716525	37.1782054486378	21.1572106973257	3.45514721044808	138	138	122	43.3288406841054	29.3103429966053	13.640366464245	5604.56292176956	0.00765195436289196	130.685567709275	0.999118165387879	62.4	0.068	0.0269
3	CommChk2	6	B	3	8	2152		15	101111	20210409	213.186253270789	41.825959153142	171.360294117647	3.80800653594771	1.07588686335289	3	11	1.37450633256162	344.995453431373	0.28538341198048	397.000007609413	37.9389247626817	123.688725490196	89.9877450980392	0.330256553685252	0.136299795709908	0.405031330395578	0.687405792420327	0.444810508182601	0.154392764857881	0.498803009575923	0.833817829457364	367.926548683199	37.5	15.8333333333333	2.61858419838524	118	77	64	32.8270489415129	20.0116842079969	12.4873846597463	4495.17156862745	0.00711713848255064	140.505907318192	0.999890212878373	55.6	NA	NA
3	CommChk2	2	B	3	8	658		18	104012	20210315	57.6893420168635	29.2137322607659	28.4756097560976	1.1390243902439	0.855761933355398	1	4	2.36554621848739	106.954292682927	0.170958731036121	88.5217551035169	16.1845284830979	41.1951219512195	17.4146341463415	0.141058134976528	0.140694063754159	NA	0.990800367985281	0.234020239190432	0.20248773382398	NA	0.990800367985281	89.5904223676383	26.1341463414634	6.52439024390244	0.714753123140987	98	50	31	6.32181365258775	4.43143961927424	1.81469363474123	1245.96341463415	0.00797800818716945	125.34456928839	0.999735413181715	46.46	0.0573	0.0131
3	CommChk2	8	B	2	2	2744		12	084239	20210420	103.811135509454	34.6931350288001	69.1180004806537	1.77225642258086	1.12414170606446	1	7	3.17783251231527	184.69422013939	0.229336448687834	194.438418523371	23.626466784961	77.5174236962269	24.393174717616	0.155341388060177	0.151713681821062	0.379280881332408	0.99236641221374	0.311822274417694	0.223879853966147	0.401297709923664	0.99236641221374	184.635314554109	31.0862773371786	10.5142994472483	1.22459262693875	120	49	48	14.9520398932166	11.3541583099519	3.47437186527535	2063.10682528238	0.00663249405941717	150.772845183351	0.999622310926195	48.44	NA	NA
3	CommChk2	3	A	1	8	845		15	084232	20210319	74.7297712339543	30.4213868780877	44.3083843558666	4.43083843558666	0.328716111467059	2	6	2.30080213903743	125.486829938773	0.109656070926463	80.6493485687811	10.2707031179559	43.0088716731226	18.6929901287017	0.193300055092958	0.0937997651044761	0.532073026614234	0.988399071925754	0.272215777262181	0.118080875041432	0.453596287703016	0.988399071925754	77.7923479245077	21.1045857803324	6.72247907034862	0.770984153465255	120	16	16	7.28180324856	5.42780338417702	1.78522333145438	1277.08046982382	0.00991079680759145	100.900060753341	0.999571353558301	59.27	NA	NA
3	CommChk2	5	A	4	1	1795		12	145424	20210330	122.50333410788	38.2325007745469	84.2708333333333	1.31673177083333	1.67396844839947	1	8	2.73503236245955	239.156770833333	0.266071132138111	251.889632224901	30.0505771082366	88.0338541666667	32.1875	0.15750757947403	0.13015755628882	0.429217966011274	0.992926284437826	0.330987062546538	0.221646633336879	0.444021912562493	0.992926284437826	290.451897515191	34.6484375	14.0885416666667	1.56538221571181	94	71	70	18.4679243299696	13.3478800455729	4.94418674045139	2668.2958984375	0.00538947147222522	185.546951153471	0.999337159003858	52.4	NA	NA
3	CommChk2	4	B	3	4	1353		15	094550	20210326	246.49024612881	39.6560752745392	206.834170854271	3.44723618090452	1.51300903038487	3	15	2.63856769861992	358.430841708543	0.228943469811303	191.208138955878	27.522948947118	177.738693467337	67.3618090452261	0.312376065809055	0.146326202094654	0.401820362405037	0.704543656549142	0.471883213347046	0.201265309938604	0.486561535824477	0.737401439835447	370.624558091967	36.2185929648241	18.7939698492462	3.07915204161511	130	83	78	31.5979828476554	22.4456137471276	8.77140097472286	5224.73461055276	0.00830800866911535	120.365786776012	0.999870153138143	62	NA	NA
3	CommChk2	4	B	3	4	1353		18	095117	20210329	371.571122932241	44.5451242004722	327.025998731769	4.30297366752328	1.70613510152014	6	19	1.90257023311417	427.115548509829	0.254240528492604	290.939365279738	33.9342116863213	242.206721623335	127.305009511731	0.321559567933242	0.0878080249715526	0.433343425204511	0.745132224042863	0.562639628096458	0.267894298793175	0.499369139639281	0.768821581718504	513.462909475904	40.1648700063412	23.1705770450222	4.68626165041302	172	118	104	47.4685244331463	31.1383236111686	15.764663969096	7325.39949270767	0.00912677734638385	109.567699752883	0.999917838770021	65.5	0.0771	0.033
4	Lincon	2	B	1	2	397	United States	15	080929	20210312	268.578974363329	42.8071929775522	225.771781385776	5.78902003553273	0.911061840014862	1	17	4.13666519239275	240.761342327921	0.176934909310471	167.675092939688	22.1300652410728	213.880631145667	51.7036359478619	0.339271969057505	0.281641856045987	0.392650021026718	0.692762312633833	0.505329787985034	0.297440603650454	0.491883985928418	0.768813092688896	484.260643224234	37.0798079121884	22.341641893437	3.03663694367172	138	83	71	29.5369092056012	23.2528630644075	5.91809530752002	5360.11462382804	0.00627066639868486	159.472683829861	0.999833497715157	38	NA	NA
4	Lincon	5	A	4	1	1791	United States	12	144756	20210330	136.369464718822	41.4475897188222	94.921875	1.8984375	1.20634276538628	1	7	2.47916666666667	258.421145833333	0.328496253308019	624.286105353422	38.928490918125	94.5182291666667	38.125	0.243151852853123	0.222402504868819	0.40263167096464	0.993795620437956	0.39614598540146	0.225377128953771	0.45390725633319	0.993795620437956	293.6646355523	35.3645833333333	13.5026041666667	1.72712537977431	108	73	59	20.8922068277995	14.6608140733507	6.07401529947917	2749.2626953125	0.00588128487628778	170.030872680868	0.99955285579143	40.44	NA	NA
4	Lincon	7	A	2	7	2433	United States	18	090520	20210419	56.6511126539064	25.8781889861195	30.7729236677868	0.905085990229025	1.31384773556746	1	4	0.36008353221957	130.798955832933	0.168637579153115	123.215204101251	15.1205232685141	14.4863178108497	40.2304368698992	0.446122988656713	0.232252990566107	0.489980862828494	0.670938822800638	0.405423360309216	0.179395040277997	0.495802633168257	0.755903490759754	92.2260139634824	22.9596735477676	7.081132981277	0.656706129149651	84	34	34	6.62124062749704	2.11113951059822	4.45203253643963	1251.20919347096	0.00712061706808319	140.437266944505	0.999586822912844	31.43	0.0211	0.0056
4	Lincon	6	B	2	1	1986	United States	18	090115	20210412	356.799935341962	39.9530235419137	316.846911800048	6.8879763434793	1.15135216116354	3	21	2.0192662430826	493.629608267243	0.254203506037763	309.659971195921	29.690944061055	236.770007209805	117.255467435713	0.33185638719736	0.106341000896421	0.430749819227547	0.736824803626423	0.478382357144899	0.185769596026006	0.514361439842209	0.774819197896121	609.941127720289	36.1451574140832	28.5748618120644	4.25409125985962	118	74	71	48.4358800066143	33.2185008814583	14.7777040220987	7135.74861812064	0.00697459322961165	143.37753716652	0.999747787552925	47	0.0919	0.0422
4	Lincon	4	B	3	5	1367	United States	15	095254	20210326	331.730688051309	42.0698840312083	289.6608040201	4.67194845193711	1.47373831489545	3	21	2.1407790334215	513.307148241206	0.213072369671037	162.991662268898	25.7999756523738	223.706030150754	104.497487437186	0.315480288656115	0.181525357343323	0.430090567842159	0.770931764292614	0.535534013036938	0.213514680483592	0.485428597400236	0.815544041450777	606.689698492462	36.1180904522613	29.1331658291457	4.12315976869271	164	98	90	38.0863961768642	25.9336885432186	11.6449079568698	6874.79899497488	0.00679615918803002	147.141933014354	0.999802688102714	76	NA	NA
4	Lincon	3	A	4	7	1113	United States	12	154744	20210316	81.245350851689	41.1997003317803	40.0456505199087	0.976723183412407	0.995152869312831	1	3	2.0701581027668	160.528277960943	0.236700866934979	225.032646332558	28.8168362344002	53.1321328937357	25.6657367486685	0.153548823821641	0.150608660805394	0.367077810191583	0.993346640053227	0.27433750385408	0.23058932639771	0.377863320977093	0.993346640053227	143.856720246778	37.6363175247274	8.62287598275425	0.999212143576012	128	49	46	12.4297914377007	8.3648238990705	3.97819575668982	1668.00817905148	0.00694588436231494	143.970148052784	0.999818919368999	46.22	NA	NA
4	Lincon	8	B	2	8	2814	United States	18	090059	20210426	208.754082883847	45.5039628646444	163.250120019203	1.89825720952562	1.88994528357485	2	11	2.43991975927783	385.517990878541	0.260914842821552	329.63921839469	34.8849518966631	145.979356697072	59.8295727316371	0.268255466783454	0.106474332796647	0.445488003337661	0.703508353221957	0.429039240717101	0.238000530363299	0.490841851668393	0.742790373906126	474.620490406646	39.738358137302	22.3355736917907	2.47010236952363	156	113	105	28.3630894625329	20.4858029325018	7.62363936943305	4261.90290446471	0.00520437364052127	192.146081175647	0.999817202164885	48	0.0817	0.035
4	Lincon	7	A	2	7	2433	United States	12	123430	20210413	17.6207746412716	16.7933652484269	0.827409392844657	0.137901565474109	0.357283957755997	1	1	0.480086114101184	36.6511944994756	0.0778401707969095	23.5549389515298	6.60585721985255	5.19752942547489	10.8262440275026	0.345525460455038	0.0502481389578164	0.563846153846154	0.984615384615385	0.395897435897436	0.0876923076923077	0.563846153846154	0.984615384615385	13.2168672380248	14.6719496562172	1.81796993357418	0.186735502307161	54	9	7	1.93829753799358	0.750608815455768	1.17690899126826	352.345297750845	0.0141285751717264	70.7785454545455	0.998880208561155	NA	NA	NA
4	Lincon	3	A	4	7	1113	United States	18	103359	20210322	249.014826797817	45.2977706068674	203.71705619095	2.75293319176959	1.63363448153409	2	14	2.12904238618524	378.337680258578	0.278247494913369	401.778786734517	38.5234623758597	168.597712580806	79.1894579811039	0.263685671690367	0.204960432961098	0.441525233941098	0.78119211125225	0.471098897404868	0.247512437810945	0.486085199004975	0.786165327210103	452.529347539305	39.4952759820985	20.7981103928394	3.08039744607048	152	127	99	30.476879277351	21.207791507722	8.91973805927172	4833.86996519145	0.00680706668599639	146.906155930163	0.999929012384804	52.4	0.0752	0.0491
4	Lincon	8	B	2	8	2814	United States	15	090503	20210423	134.556295463475	46.0011993797972	88.555096083678	1.58134100149425	1.21735956355508	1	7	2.87785687523417	237.237059109706	0.237729338646627	244.135336316862	27.8773874340747	93.4200924349307	32.4616881537339	0.194249859012137	0.171397315508543	0.448265808021906	0.99340804218853	0.403251247763443	0.252050831319124	0.460858023481623	0.99340804218853	307.196827799898	36.4509851617611	16.2490878131841	1.53103600813263	118	71	71	18.7566148891491	13.9991423831536	4.60301907875004	2665.30345414741	0.00498389263684036	200.646376811594	0.999731927001357	36.86	NA	NA
4	Lincon	1	A	3	4	234	United States	18	101116	20210301	59.7529815403203	29.7179990315747	30.0349825087456	1.00116608362485	1.00948923136197	1	4	2.31605113636364	132.971564217891	0.227446982910305	121.486589416286	20.2204668964434	40.7421289355322	17.5912043978011	0.119005831387985	0.118643090726145	NA	0.990671641791045	0.212810945273632	0.1859881626351	NA	0.990671641791045	98.717195625076	26.3868065967016	7.59620189905047	0.7288022655339	102	40	32	9.15430044223266	6.10264582851003	2.96843707081991	1299.88443278361	0.00738272862107896	135.451274362819	0.999565377642089	55.78	0.0404	0.0186
4	Lincon	1	A	3	4	234	United States	15	110549	20210226	27.58860267809	22.9653364029432	4.62326627514682	0.66046661073526	0.304807204962297	1	1	0.862377122430742	58.1200049981257	0.152297803871406	73.6083815738543	13.8043076483418	12.0579782581532	13.9822566537548	0.12475631369074	0.12241293958607	NA	0.989461358313817	0.250585480093677	0.12743950039032	NA	0.989461358313817	41.1398424578663	20.9671373235037	3.59865050606023	0.325380918554393	54	12	7	4.5875547825382	2.25955501598808	2.30514581647651	551.691553167562	0.00790914352400922	126.43594049904	0.999315534393334	NA	NA	NA
4	Lincon	5	A	4	1	1791	United States	18	100428	20210405	321.681716092051	45.1383519330904	276.54336415896	2.94195068254213	2.08248631096099	7	15	1.32030220504261	498.332341914521	0.357026083194354	831.024848304943	60.0342853986825	187.815546113472	142.251937015746	0.318556030848643	0.0701913847949133	0.480290488851996	0.750983766009341	0.488848152582032	0.194297284131044	0.4944299626205	0.769577396175862	494.689186988432	38.6278430392402	20.6573356660835	4.12481233603121	172	159	134	47.0950628064054	28.0016224386793	18.6845628008144	6542.87053236691	0.00833818980589053	119.930107526882	0.999837537533181	46	0.0679	0.0385
4	Lincon	6	B	2	1	1986	United States	15	085629	20210409	297.061090584232	38.6174631332514	258.44362745098	7.83162507427213	0.854535676932789	2	18	2.19210909572355	461.172573529412	0.263024027883241	327.714088134933	30.5918586099855	202.904411764706	92.5612745098039	0.284493086968604	0.227688415661867	0.425439905567769	0.993881713120326	0.370990668067487	0.200689521219773	0.468842057557217	0.993881713120326	553.799169790465	35.5637254901961	28.6642156862745	3.62090301806997	114	59	54	42.0305403871107	29.645749231065	12.0158112264514	5912.98866421569	0.00653829621925936	152.945043550394	0.999780297803648	62	NA	NA
4	Lincon	7	A	2	7	2433	United States	15	091105	20210416	25.7782585390873	21.6784152977995	4.09984324128783	0.273322882752522	0.691932495707959	1	1	0.576470588235294	58.351296273966	0.133805961241909	70.4164776265252	11.9727403145033	8.86289641866635	15.3744121548294	0.256628676470588	0.0525916230366492	0.507345950704225	0.737946428571429	0.273375	0.0627083333333333	0.46296875	0.8421875	33.6300793634511	18.9798625346678	2.89400699385024	0.292262252182512	66	14	15	3.58273898556994	1.52776093715505	2.03260399167131	554.564090196551	0.00869050141166603	115.06815920398	0.998247790747728	NA	NA	NA
4	Lincon	8	B	2	8	2814	United States	12	092551	20210420	54.6214505310582	32.3431520451173	22.2782984859409	1.59130703471006	0.432858244010065	1	1	1.62087582483503	107.109480894016	0.205897515651106	167.869530326843	19.548401805374	32.4681566931026	20.0312424897861	0.159276897566595	0.158827451150903	NA	0.992101105845182	0.21857368539833	0.159071576133188	NA	0.992101105845182	127.815573953468	30.0889209324682	8.30329247776977	0.630850747210872	86	15	16	8.79113763427707	5.7992351934608	2.94185239727038	1082.32696467195	0.00493563286302291	202.608262760357	0.999688026583419	58.8	NA	NA
4	Lincon	2	B	1	2	397	United States	18	081457	20210315	378.197751883098	49.490434809927	328.707317073171	5.66736753574432	1.17194363360829	3	20	3.64825185409414	336.078341463415	0.222693249024584	292.950478012068	32.0541501475578	293.951219512195	80.5731707317073	0.364796416217991	0.280577286127463	0.42900586051889	0.765756373317158	0.559183593134939	0.309574771689498	0.49073239605864	0.784157391552512	713.999107674004	42.4756097560976	27.609756097561	4.56737061273052	136	113	91	51.6654335217133	39.5261748958953	11.5926531826294	7247.04573170732	0.00639688560341434	156.326072091433	0.999764015449793	62.67	0.0931	0.0502
4	Lincon	4	B	3	5	1367	United States	18	095750	20210329	440.459991690996	41.9057748235259	398.55421686747	7.51989088429189	1.26474215602012	8	25	1.81379962192817	657.914584654407	0.253289123283069	360.645552815504	43.3741649707724	292.048192771084	161.014584654407	0.364501746576888	0.197966106995586	0.476640102067622	0.782726307533475	0.581677092904704	0.254360049556847	0.500179606917432	0.802184789859907	725.490192924688	37.5523145212429	30.3868103994927	5.74588176823705	208	159	94	54.5048732794543	35.1794522481341	18.5404569249866	9313.18642993025	0.00791999922848513	126.262638562311	0.999915905109982	18	0.0839	0.0391
4	Lincon	6	B	2	1	1986	United States	12	122104	20210406	239.010249603125	33.9363332914237	205.073916311701	6.61528762295811	0.913475234162504	1	16	2.14430253773428	388.52043347532	0.199265000036792	189.878335195746	20.2970744560685	161.964419944876	75.5324480080181	0.264481101415378	0.201829873941872	0.428644291020872	0.99223602484472	0.315305049088359	0.200677191166322	0.430835921325052	0.992236024844721	394.836954935124	31.7589576547231	22.550739163117	2.97540551181275	90	48	49	27.4811432086514	19.6056260638052	7.5906821418098	4798.13486594838	0.00753578274430175	132.700216278947	0.999914336500503	47	NA	NA
4	Lincon	3	A	4	7	1113	United States	15	104327	20210319	173.162428786148	44.7105982226089	128.451830563539	1.94623985702331	1.47616007442785	1	10	2.55651041666667	288.94517056104	0.231886687739356	280.608617399117	30.7400049860207	122.666500062477	47.9820067474697	0.247787393240829	0.210319508549585	0.436589793111855	0.693553459119497	0.397979797979798	0.247980164489598	0.471893591704913	0.786373165618449	317.742976210236	39.2727727102337	14.3821067099838	2.13230672010429	152	104	88	19.9796413655887	14.3317491727182	5.41406369087913	3433.89041609396	0.00671079104733203	149.013729223109	0.999889630976776	53.6	NA	NA
4	Lincon	5	A	4	1	1791	United States	15	101407	20210402	197.068233082329	41.3574487686039	155.710784313726	2.43298100490196	1.54748423574389	3	11	2.18464019350937	310.959852941176	0.23494703409977	239.504825962955	27.9775448704479	132.81862745098	60.796568627451	0.26410016900715	0.126902485198229	0.410129523907133	0.742742214532872	0.450821799307959	0.178401019850665	0.489489619377163	0.753792919882885	344.981572592272	35.1225490196078	16.25	2.37273524605921	138	97	86	23.2824739883699	15.5982674932718	7.4413987408689	3985.12867647059	0.00687786083247844	145.394043926831	0.999643739159031	33.6	NA	NA
4	Lincon	1	A	3	4	234	United States	12	094846	20210223	11.4861815878339	11.2942890476564	0.191892540177501	0.0959462700887503	0.177080645940702	1	1	0.51433389544688	23.5656152554569	0.0577421137555032	16.0385735903028	4.93863030529952	3.65795154713361	7.11201727032862	0.138421908893709	0.0824295010845987	NA	0.978308026030369	0.530368763557484	0.0824295010845987	NA	0.978308026030369	6.2410960152552	10.5660829935236	0.923482849604222	0.129167292125956	28	2	2	1.53166805145127	0.603979353715913	0.921287868671213	228.475053969777	0.0206962513972274	48.3179287305123	0.998499695250598	NA	NA	NA
4	Lincon	4	B	3	5	1367	United States	12	132230	20210323	233.101226338597	41.8109037579522	191.290322580645	5.0339558573854	0.90885382961311	1	15	2.92903225806452	370.683615591398	0.308324754060859	342.671408297567	36.7142312637426	170.860215053763	58.3333333333333	0.256861695219195	0.19976329400827	0.394708621576647	0.991084695393759	0.377003988425745	0.202394559378215	0.445997399702823	0.991084695393759	451.078430309862	35.8602150537634	22.1639784946237	3.08055844606313	112	65	58	36.8381189299341	27.5631575904729	8.9569603422361	4647.40087365591	0.00682931889238636	146.427486511846	0.999862092045285	44	NA	NA
4	Lincon	2	B	1	2	397	United States	12	122438	20210309	65535	65535	204.893144925844	13.6595429950563	0	1	13	5.40370250081195	250.260224220483	0.211223028315014	309.840215234711	18.8774130019974	194.301062711666	35.9570244073339	0.282538404744326	0.24183175105322	0.441328465860609	NA	0.312987512007685	0.21700288184438	0.422684232194319	NA	386.608618954888	40.231227373584	17.7624664253182	2.68898852176808	98	50	43	26.3936865762603	21.9957815461197	4.10364987675617	4622.06732453579	0.00695532481670266	143.774737536136	0.999616488910783	32	NA	NA
5	PI163110	8	B	2	3	2761	India	18	084450	20210426	146.452977919418	32.1466889131765	114.306289006241	1.90510481677068	1.86644416667767	1	9	2.9137088896125	277.554440710514	0.253964482012511	252.503303247329	23.8915399982401	107.393182909265	36.8578972635622	0.2162566460901	0.171996105329016	0.438036493881818	0.714861444177991	0.432140953903544	0.224338176517609	0.493625099920064	0.78990141220357	309.640613069383	29.5487277964474	20.4992798847816	1.73128996846889	88	66	67	18.3851967923125	13.3720867254267	4.87956133471034	3024.56943110898	0.00559128840143767	178.84965471337	0.999851159147103	48.8	0.0491	0.0251
5	PI163110	1	A	4	3	309	India	15	122117	20210226	58.5836290752968	26.9579886904411	31.6256403848557	1.50598287546932	0.778989866089166	1	4	2.30450321658327	124.272547794577	0.129045331314164	52.6355753956202	11.8638662932327	40.2848931650631	17.4809446457578	0.17409717988926	0.171572290292177	0.357288721332077	0.99057492931197	0.279049414299179	0.214184731385485	0.360626767200754	0.99057492931197	119.541889272467	25.1030863426215	9.49643883543671	0.729452807814838	90	33	23	5.48592384815584	3.49253635659463	1.86141617610627	1299.24559540172	0.00610206859080353	163.878852739726	1	29.83	NA	NA
5	PI163110	7	A	1	6	2325	India	12	113638	20210413	99.7578066369619	25.9086049122212	73.8492017247407	2.10997719213545	1.35090253290675	1	8	3.20493827160494	198.353991376296	0.211089592972536	257.649870851219	18.3003961590868	75.6322106980538	23.5986481762032	0.18676774725472	0.160829030535251	0.425463204891957	0.990557129367328	0.35072170511264	0.195689607287674	0.468116425040271	0.990557129367328	204.937935841511	24.2046381540613	16.8744901526629	1.15640203792398	98	43	41	10.6169148874927	7.7779750459169	2.75689505224391	1982.54574058967	0.00564269388766699	177.220317087493	0.999795375813101	31.13	NA	NA
5	PI163110	7	A	1	6	2325	India	15	084114	20210416	154.452922698405	30.7702987987308	123.682623899674	2.68875269347118	1.49494810891786	1	11	3.60834845735027	262.238538526468	0.30303124688065	468.212601777795	27.9986711978955	119.872181357772	33.2207886169058	0.205505050640572	0.17551608317286	0.431589420787922	0.712223954744896	0.397595822605795	0.193936123239955	0.484923333547187	0.794829024186822	345.224679805256	28.4577354395273	23.7790907994694	1.84605052423342	102	55	53	21.9679794277619	17.108974081122	4.73479388946226	3002.40112142771	0.00534738862028866	187.007167611846	0.999827937918678	20.67	NA	NA
5	PI163110	2	B	4	2	675	India	12	154516	20210309	35.471428210259	23.3962209230933	12.0752072871657	1.00626727393048	0.512903346204743	1	1	1.40897959183673	67.3146911129277	0.150359139774882	79.3741446526774	13.6199292310601	20.1564872124256	14.3057339717389	0.0828625245139341	0.0819855511053461	NA	0.988776055585249	0.204436130411545	0.133132500850299	NA	0.988776055585249	59.0217092352266	21.4177274319748	5.50040873525634	0.402454994559902	58	19	15	4.71660615362824	2.61998065079305	2.06655389107631	707.928004204134	0.00681876210931046	146.654185022026	0.999212695110764	33.29	NA	NA
5	PI163110	3	A	1	4	793	India	18	081616	20210322	318.214354762515	45.4769107048322	272.737444057683	7.79249840164808	0.769621318984648	1	20	2.61564152518787	411.521233217305	0.204050244063284	210.336429533505	32.2194906638641	233.664843361512	89.3336648433615	0.266803533630134	0.254845487343583	0.43379029791696	0.839151847638047	0.510901476373789	0.296120817293456	0.480850853815023	0.810087849175797	570.236013586142	41.4594728990552	26.2307309796121	4.01539667087112	170	98	63	38.9504642974332	27.450495422862	11.0416453909267	6416.90545748384	0.00704163990909449	142.012373951197	0.999944454721423	53.83	0.0652	0.0425
5	PI163110	1	A	4	3	309	India	18	105429	20210301	104.821106752151	32.6072136986773	72.2138930534732	1.71937840603508	1.28805853784752	1	7	2.86263478668542	231.15572213893	0.198939773708102	123.232967107875	19.2009599197322	76.2868565717141	26.6491754122939	0.213034245092886	0.193434496013981	0.415743009154163	0.991876523151909	0.337308034505435	0.227808138246806	0.429646414981402	0.991876523151909	252.003324299869	30.2348825587206	16.704147926037	1.28605737111454	92	49	45	13.065973728528	9.38311453968168	3.54770141166298	2298.32427536232	0.00510333494483672	195.950297366185	0.999773066248233	49.5	0.0397	0.0213
5	PI163110	3	A	1	4	793	India	12	113558	20210316	148.104501581903	38.9236748002651	109.180826781638	4.36723307126553	0.642282624348452	1	10	1.59112050739958	262.594407811311	0.226120600343153	242.276196788942	32.8435349516079	95.4349480091301	59.9797108800406	0.304576290302454	0.199820933656419	0.425616555983746	0.993112947658402	0.414917355371901	0.196428571428571	0.470871819802301	0.993112947658402	345.491347054389	36.279482627441	18.1334009637332	1.97076666103437	148	77	37	19.066074004475	11.3750027416426	7.48765907074621	3039.19128835912	0.00570424318246131	175.308093994778	0.999991566234577	42.4	NA	NA
5	PI163110	2	B	4	2	675	India	18	104738	20210315	125.419490184255	35.8463194525478	89.5731707317074	1.57145913564399	1.59012140912974	1	8	3.04330552244736	238.016658536585	0.205697946809978	155.244622990764	22.318203134544	93.4146341463415	30.6951219512195	0.185049081260549	0.160960118869732	0.415823571366819	0.954646840148699	0.317941694384661	0.20086741016109	0.435670834741467	0.954646840148699	340.472932778108	32.3658536585366	20.8414634146341	1.51353361094587	120	75	69	13.9625594883998	10.1232897085068	3.69066032123736	2563.8506097561	0.00444538600644727	224.952343519701	0.999731124114174	36	0.0459	0.0147
5	PI163110	6	B	2	6	2043	India	18	092920	20210412	180.737171372508	31.950821937276	148.786349435232	3.16566700926025	1.47101067046938	1	14	2.17332487846121	281.996827685653	0.256316663638599	279.29199576868	25.4577402357492	123.552030761836	56.8493150684932	0.298173122959366	0.248881476799904	0.419958806201369	0.728743388205052	0.456778660928118	0.208523654159869	0.477266747355681	0.764681892332789	366.330798205675	29.1756789233357	23.6842105263158	2.16776430942477	82	65	61	21.4563977160344	14.9313376213279	6.3301663441805	3645.28208363374	0.00591750494373581	168.99014187704	0.999804039478055	8	0.0515	0.026
5	PI163110	8	B	2	3	2761	India	12	085944	20210420	60.5673924254324	24.6865945403086	35.8807978851238	1.19602659617079	1.21523444438704	1	4	1.67812329514457	132.871184811343	0.189777303001745	187.624443709738	16.5994028696349	36.9622686854122	22.0259552992069	0.205535683222455	0.162623640551334	0.395788856678427	0.989775051124744	0.322102931152011	0.193379345603272	0.429172565675633	0.989775051124744	109.499820982203	23.0112953616919	9.55299206921413	0.708822686669299	66	28	31	8.30962481000115	5.06947559712211	3.19367288322501	1257.8812184571	0.00647327712786404	154.481258912202	0.999704686153038	27.46	NA	NA
5	PI163110	2	B	4	2	675	India	15	104258	20210312	71.9021567037418	30.3974688464356	41.5046878573062	0.922326396829027	1.48038641728147	1	4	2.45605306799337	158.776972330208	0.219317868837675	168.904849038051	20.6560418171689	50.8003658815459	20.6837411388063	0.150024768731774	0.13710096935083	0.378245625993124	0.991863303498779	0.259081457372751	0.179847240085042	0.391656756587595	0.991863303498779	160.92391313158	27.7040932997942	11.5481362908758	0.817334861883743	102	55	50	9.52341533647553	6.58208183399275	2.86250226100551	1516.64475188658	0.00507901433651719	196.888595649392	0.999655217958856	49.56	NA	NA
5	PI163110	4	B	1	7	1209	India	15	083650	20210326	118.491151630553	34.3202973591958	84.1708542713568	2.40488155061019	1.01980468390732	1	8	3.99622844827586	212.177474874372	0.263116007554291	220.656975390805	26.7192252893396	93.178391959799	23.3165829145729	0.179493360535452	0.172521668529051	0.396379481780429	0.992006394884093	0.337604202352404	0.215760724753531	0.433777977617906	0.992006394884093	232.433840054544	30.9045226130653	14.6984924623116	1.46350470947703	96	53	43	18.568521786066	14.0611979495467	4.36068533622888	2459.17713567839	0.00629643561855537	158.820015097595	0.999922447513965	35.6	NA	NA
5	PI163110	4	B	1	7	1209	India	18	083947	20210329	183.327222750979	40.1820103223168	143.145212428662	3.11185244410135	1.14479090595554	1	12	3.44970228768411	335.643335447051	0.280056025141631	308.537207751049	32.4926001500544	139.606848446417	40.4692454026633	0.239378764678591	0.217375693756003	0.44720938454693	0.766570360299116	0.423248012295688	0.254339451620213	0.474252209381373	0.791751642873329	413.607947794247	36.6391883322765	21.7882054533925	2.28378051806063	138	57	57	27.4305177188412	20.522338997213	6.69757761480123	3727.79803424223	0.00552160694744849	181.106697654764	1	32.5	0.0412	0.0219
5	PI163110	7	A	1	6	2325	India	18	082118	20210419	212.420003639557	35.0316214984145	177.388382141143	3.54776764282285	1.42728192020067	1	14	3.71225147770016	301.491358617379	0.240277661533497	322.214377602253	24.9957233033965	165.830532885262	44.6711473835814	0.243773633457127	0.181366298703997	0.412424694170394	0.698272848052584	0.418421439060206	0.167872876022656	0.485269823788546	0.760554331864905	470.981526031203	32.369179068651	27.5684109457513	2.5264243911287	98	67	68	25.7053490536402	20.7864271245473	4.73637952019515	3994.04404704753	0.00536416876563715	186.422173442043	0.999870430304461	32	0.0442	0.0227
5	PI163110	5	A	4	4	1825	India	12	145317	20210330	162.91144798484	37.98957298484	124.921875	2.44944852941176	1.34247363139228	1	10	3.54585473220836	299.858541666667	0.282172347807955	317.324565472605	32.2961545393915	125.859375	35.4947916666667	0.176039886039886	0.150738145978757	0.423765989465764	0.992962962962963	0.380493827160494	0.221037037037037	0.466382716049383	0.992962962962963	482.079060872396	34.7395833333333	27.5390625	2.10096571180556	96	66	59	25.587887234158	20.0727674696181	5.34515380859375	3202.01497395833	0.00435813517393503	229.455939315688	0.999694474964749	36	NA	NA
5	PI163110	8	B	2	3	2761	India	15	084738	20210423	106.938956394416	28.9773898655913	77.9615665288251	1.5592313305765	1.72548322094985	1	7	2.26355707243079	212.482400875699	0.244517385177363	292.838392030444	22.1426955685624	72.597908051569	32.0724884456337	0.213994491249442	0.167413939678908	0.422793324528308	0.777577397054403	0.411325518485122	0.200293056807935	0.490616546438233	0.83092876465284	216.72177114269	26.4655801508149	16.0423254682559	1.27305274260767	92	54	55	14.2651506441801	9.7595779393776	4.41426526750587	2197.30752858185	0.00587413408397022	170.237857308854	0.999823745156232	49.6	NA	NA
5	PI163110	6	B	2	6	2043	India	15	092548	20210409	138.157636401626	29.6772442447629	108.480392156863	2.64586322333812	1.381529890776	1	11	1.95916754478398	267.968026960784	0.302306453870911	301.593125932803	27.7119143641557	91.1397058823529	46.5196078431373	0.245977272928643	0.174513901694429	0.432085149047954	0.724430312665607	0.452773792443807	0.20427807486631	0.497194163860831	0.774175579322638	288.137675413303	27.0098039215686	20.3186274509804	1.68700139369473	76	57	51	21.0195597846982	13.5559340157632	7.31404387735486	2823.48345588235	0.00585484488022925	170.798718062851	0.999857122446064	32.75	NA	NA
5	PI163110	1	A	4	3	309	India	12	102654	20210223	24.1914164371295	19.0223111360981	5.16910530103142	0.574345033447936	0.473128629618562	1	1	0.940222897669706	53.0310386183737	0.0890344577357072	29.5898696750737	7.95720935547806	11.129767330295	11.8373710721996	0.170171497317669	0.168272425249169	NA	0.986772486772487	0.285934744268078	0.198330026455026	NA	0.986772486772487	27.5197532461697	17.6661069800912	3.01031422403454	0.275451408041432	74	9	9	2.79462714120678	1.53274684286658	1.24104164416787	511.631986087791	0.010009225212794	99.9078328981723	0.999074401414109	39.71	NA	NA
5	PI163110	3	A	1	4	793	India	15	082129	20210319	219.627337607707	42.2438564131554	177.383481194552	5.91278270648507	0.710162436558645	1	13	1.95773026315789	304.69125328002	0.183090833939647	163.955767618002	27.2181725973243	148.731725602899	75.9715106834937	0.304978450176163	0.23143437786551	0.397295956720214	0.993753903810119	0.448146991463669	0.254476368936082	0.474947722890585	0.993753903810119	474.609288791475	39.4976883668624	23.7410970885918	2.80773755199791	172	75	52	24.6562699552456	16.3280641557492	8.02819647367961	4532.25821566912	0.00591589254215275	169.036200856364	0.999911354534374	50.83	NA	NA
5	PI163110	6	B	2	6	2043	India	12	124430	20210406	85.254158608612	25.5448125800477	59.7093460285643	1.9261079364053	1.2135536286617	1	7	2.11919927206551	170.552442996743	0.189671070772269	119.773103918627	17.386362639287	58.3563016787773	27.5369581558507	0.22159073789673	0.174209866008255	0.431354838709677	0.989594172736733	0.373854519821423	0.186184263187385	0.481147089428904	0.989594172736733	169.202900211268	23.5655224254573	13.8937609621649	1.07608694355585	74	44	37	10.237167773067	6.60280419216854	3.54860701675236	1755.38868704585	0.00635974290164197	157.239060676779	0.999785399090629	45.2	NA	NA
5	PI163110	5	A	4	4	1825	India	18	101813	20210405	269.889828209623	44.5836547529869	225.306173456636	3.52040896025994	1.43550366955307	1	17	4.06289752650177	443.024906273432	0.404764532228189	1242.74728989634	55.0308558821997	215.533616595851	53.0492376905774	0.167978255065627	0.131528160946071	0.436795914152439	0.774127195078246	0.441816893889619	0.206169167992254	0.472331727259454	0.817236092860272	593.688275006979	37.7405648587853	28.7803049237691	3.35644656693862	112	95	83	39.2506456615039	31.6579190618491	7.30384761969967	5227.30723569108	0.00565355037018234	176.880001861158	0.998970045873451	44.4	0.0581	0.0288
5	PI163110	5	A	4	4	1825	India	15	102940	20210402	215.972233700637	38.6683121320096	177.303921568627	3.28340595497458	1.3964922962153	1	14	3.82720789906747	368.678149509804	0.190170097413178	189.685895279916	22.9310370635346	171.004901960784	44.6813725490196	0.180707877497046	0.151440496577638	0.424925882011255	0.717678217382298	0.432004326997373	0.216222928670773	0.475370885489105	0.796940194714882	527.214142397155	34.9387254901961	28.2230392156863	2.64321414840446	178	88	74	22.5780048539023	18.3158220396002	4.00341815647828	4322.12316176471	0.00501354940211999	199.459488636364	0.999665031722244	41.71	NA	NA
6	PI164726	6	B	2	4	2011	India	18	091507	20210412	264.637738474272	45.0991660157284	219.538572458544	4.57372025955299	1.06432123341837	2	14	1.82038397113774	416.008844027878	0.219458452442541	205.082553699102	29.9821696135457	169.766882960827	93.2588320115357	0.268764334285599	0.137762997536627	0.427194606314766	0.742755737067289	0.486884966938934	0.220351119125915	0.496166027671279	0.783774147543109	500.761424867308	40.759432828647	22.0980533525595	3.16060700519541	144	90	67	36.8107331089243	24.8111043131131	11.5802769343813	5823.26063446287	0.0063116023883687	158.438370871214	0.999909789151753	40	0.0724	0.0358
6	PI164726	6	B	2	4	2011	India	15	090722	20210409	245.705537500309	44.1491649512892	201.55637254902	4.91600908656145	0.928669886400712	1	14	1.92678623934137	397.856053921569	0.246995937930205	250.814410423097	32.9117612732789	160.612745098039	83.3578431372549	0.256201564413532	0.14033449707107	0.404658409928289	0.736663789382823	0.4189079655147	0.173029387530898	0.475897952332998	0.807552870090634	454.650930531526	40.1225490196078	20.8088235294118	2.98983564013841	126	72	59	38.9394441140427	26.163014225298	12.3821066416763	5252.88756127451	0.00657611244002741	152.065526421539	0.999892020560442	49.5	NA	NA
6	PI164726	6	B	2	4	2011	India	12	122437	20210406	184.553038337082	38.9629606623134	145.590077674768	5.39222509906549	0.692965820385296	1	12	2.456036121673	335.229779503884	0.158591773310621	95.8595822082439	18.2389157023419	129.478827361564	52.718616887998	0.244374780314422	0.184171018163524	0.367877256768076	0.993559322033898	0.315291902071563	0.192881355932203	0.371767554479419	0.993559322033898	305.241259132221	36.5447256326735	15.7103482836382	2.28260391192134	112	40	40	23.4210182004976	17.5571997656215	5.54963275236986	4070.87509396141	0.00747803202755297	133.725022347521	0.999845889693873	28	NA	NA
6	PI164726	1	A	4	7	361	India	18	112119	20210301	65.7374631490029	28.1062787412068	37.6311844077961	2.50874562718641	0.533688580338755	1	5	2.30335655478151	115.382221389305	0.190354076037553	89.282747285045	17.0050232955318	45.439780109945	19.727636181909	0.205480948680027	0.106046704087507	0.340435606060606	0.990530303030303	0.275820707070707	0.215872668997669	0.340435606060606	0.990530303030303	92.9914384387017	25.8495752123938	6.78410794602699	0.814185610842754	116	27	18	9.66613223248446	6.55812773273533	3.03025024219524	1336.25530984508	0.00875549001620672	114.21405291411	0.999967703974632	48.63	0.0445	0.0204
6	PI164726	7	A	3	1	2448	India	15	091541	20210416	162.651214547373	41.9831812662927	120.66803328108	6.35094912005686	0.452562179113726	1	10	3.73089228581586	265.537911491619	0.194026029332461	147.891321912893	24.2629569555471	126.552514168576	33.9201736404196	0.256736815732418	0.134272464902534	0.440432782283219	0.993761696818465	0.319122040910136	0.233290259335175	0.450873362445415	0.993761696818465	393.738977732655	38.2008923188231	18.8472205474497	1.93503783683824	156	34	29	24.9386761819889	19.5840427660229	5.13334654281164	3292.22537079465	0.00491451938027866	203.478697024346	0.999889233415072	54.4	NA	NA
6	PI164726	4	B	3	7	1393	India	12	133757	20210323	117.563072145486	41.6759753712924	75.8870967741936	3.79435483870968	0.479892787674901	1	6	3.44352759154203	213.246908602151	0.271134281886975	291.453015343002	34.0030457028758	89.744623655914	26.0618279569892	0.150311790803953	0.149829355773613	0.336195054945055	0.995650183150183	0.298162774725275	0.213861506140918	0.336195054945055	0.995707417582418	245.015590675223	38.6827956989247	11.6801075268817	1.55653832813042	88	37	30	21.2585766779396	16.3465429529425	4.75018788299225	2421.95732526882	0.00635281340195886	157.410573351903	0.999659131454203	61	NA	NA
6	PI164726	7	A	3	1	2448	India	18	091042	20210419	170.925917827743	42.6133878229424	128.312530004801	6.11012047641908	0.492802874234138	1	10	3.34955066625349	268.904812770043	0.185762457419201	155.727066960114	23.4290501056714	129.728756601056	38.730196831493	0.272262882508151	0.115717318688602	0.453141178803937	0.96241528034504	0.358125751841094	0.225650504763259	0.443725611008421	0.96241528034504	419.790066074518	38.5381661065771	19.5511281805089	2.02183093414005	218	34	31	25.0393159400943	19.64154879279	5.16534877937647	3463.91622659626	0.0048162905641058	207.628669136506	0.999879205864843	36.8	0.0375	0.023
6	PI164726	4	B	3	7	1393	India	15	100703	20210326	161.642606056875	28.552153795568	133.090452261307	3.24610859173918	1.43596872913889	1	11	3.60168067226891	269.800816582915	0.217256339838726	173.920023244283	26.5466800500387	134.610552763819	37.3743718592965	0.230064547358306	0.212240667838157	0.44466624127663	0.693293666240338	0.462808200970293	0.268027442584663	0.513380692876606	0.740292915531335	341.735530668418	36.5452261306533	17.1859296482412	2.16061463094366	104	65	58	25.034425424863	19.5255485972576	5.2321911062852	3632.76381909548	0.00632247582426565	158.165887509131	0.999880232821092	55	NA	NA
6	PI164726	3	A	3	5	998	India	15	094328	20210319	256.564032879498	40.2701430881696	216.293889791328	3.86239088913086	1.39060841868356	4	15	1.85355998327992	275.216756216419	0.205478939088693	171.025551834768	25.5695822549272	166.225165562914	89.6788704235911	0.288650155455087	0.0507634274410153	0.470865943851333	0.723591278389857	0.485914982106587	0.156011219653738	0.48221510312598	0.793542654028436	308.962063129862	36.4613270023741	13.9322753967262	3.19760134932532	156	96	90	32.0217994598396	21.2184581725249	10.4437282351743	4995.65787829564	0.0103494950704718	96.6230712890625	0.999892743226064	45.8	NA	NA
6	PI164726	5	A	1	8	1597	India	12	125343	20210330	137.115167660197	40.9042301601971	96.2109375	2.67252604166667	0.880104572534669	1	8.86000000000013	3.61692650334076	228.381848958333	0.213098013272849	148.88442021504	25.9418521784623	105.729166666667	29.2317708333333	0.181237860788342	0.168571470856106	0.39706241858191	0.993201903467029	0.383913059898784	0.214706548832993	0.445703898560577	0.993201903467029	224.623192681207	37.7994791666667	10.5338541666667	1.75730387369792	116	54	47	20.5340279473199	15.5754937065972	4.75294325086806	2908.34635416667	0.007823341181834	127.822624216112	0.99982560887269	50.89	NA	NA
6	PI164726	8	B	2	3	2751	India	12	084309	20210420	143.897334996852	34.2121631631585	109.685171833694	4.06241377161829	0.789193009259206	1	10	3.23132183908046	225.890290795482	0.187898075319091	113.621626623271	18.8112654770282	108.099014659938	33.4534967555876	0.279343826662479	0.221768868905732	0.381322982473494	0.992503748125937	0.345535565550558	0.266116941529235	0.384276611694153	0.992503748125937	253.519335683696	31.663061763999	14.6719538572459	1.70094342003755	98	33	34	20.3455141674725	15.6686056266515	4.47024680313604	3065.14960346071	0.00670932422353668	149.046307300509	0.999821719212194	53.2	NA	NA
6	PI164726	1	A	4	7	361	India	15	131650	20210226	35.3330334735967	21.6131784192421	13.7198550543546	2.2866425090591	0.277608405557705	1	3	1.52253909843606	72.3929401474447	0.100202603357643	29.0442034503908	9.2121913777321	20.6797450955892	13.5824065975259	0.14157230012948	0.140800760013619	NA	0.987951807228916	0.275803212851406	0.133373493975904	NA	0.987951807228916	46.634861046188	19.7176058977883	4.59827564663251	0.429677681315589	72	15	8	4.04616402673813	2.28765893409739	1.68623508655827	730.975884043484	0.00921365844512818	108.534520348837	1	49.46	NA	NA
6	PI164726	2	B	4	8	743	India	12	161546	20210309	18.1910612735127	16.8480740026964	1.3429872708163	0.335746817704076	0.237415861264607	1	1	0.623348017621145	36.6823659932267	0.0992258931361923	36.4513804818594	8.86073032896772	6.60983300245241	10.6037603643583	0.0792666166916542	0.0713097398669087	NA	0.986350574712644	0.304238505747126	0.076867816091954	NA	0.986350574712644	11.8520336503654	15.8472497956324	1.70500992642765	0.201022928492476	28	4	4	2.89526204913909	1.26696269043087	1.61936652165513	347.900852504963	0.0169610494217824	58.9586160108548	0.9983071171616	NA	NA	NA
6	PI164726	2	B	4	8	743	India	15	111451	20210312	37.8797456382548	24.9481197521354	12.9316258861194	1.84737512658848	0.280582267102547	1	3	1.3598233995585	70.0234049851361	0.145175872307638	58.0614910663945	12.6875262221334	21.1296592728104	15.5385319002973	0.0928979954467211	0.0921038006070711	NA	0.990338164251208	0.226708074534161	0.0994363929146538	NA	0.990338164251208	39.1232391937533	23.4049851360622	2.97278756002744	0.419256702185087	58	13	11	5.11288581486848	3.10945452493679	1.97862494155637	704.247656071347	0.0107163085374595	93.3157156220767	0.998308913620584	56.92	NA	NA
6	PI164726	2	B	4	8	743	India	18	112039	20210315	79.0270668238872	36.3441399946189	42.6829268292683	1.06707317073171	1.10059008153508	1	4	1.89901071723001	144.67893902439	0.215535750036245	207.760007206581	29.1742011415006	56.1829268292683	29.5853658536585	0.238480454359394	0.215408986585696	0.380641857491297	0.992836676217765	0.260154011461318	0.157292263610315	0.391501227998363	0.992836676217765	80.7803390838786	33.5731707317073	4.35365853658537	1.04595478881618	152	91	59	10.6611763831053	7.07599643069601	3.49330755502677	1568.29725609756	0.012948135656253	77.2311957912697	0.999914564935008	46.62	0.0431	0.0143
6	PI164726	5	A	1	8	1597	India	15	083937	20210402	171.463213175354	40.0416445479032	131.421568627451	2.79620358781811	1.17377796368409	1	10	2.81366630076839	288.710477941176	0.150376491598847	74.1067828948312	18.3700244448526	125.649509803922	44.656862745098	0.236271104574722	0.206981297959686	0.399946935228083	0.708562229139962	0.445342603451164	0.236608208064901	0.468260519854373	0.76246719160105	268.989691464821	36.8504901960784	12.9656862745098	2.08708789888504	140	67	61	17.8587600021626	12.8772587466359	4.72069035947712	3677.89522058824	0.00775898841148712	128.882780456214	0.999865466657277	35.14	NA	NA
6	PI164726	4	B	3	7	1393	India	18	101053	20210329	254.379139692182	40.9993045621887	213.379835129994	4.35469051285701	1.1951422230998	5	13	1.83622513753703	413.230298034242	0.217767716625977	193.780786031139	28.467406494989	165.085605580216	89.9048826886493	0.297091300982376	0.152030972691956	0.409060665253267	0.709841539968212	0.482788090110416	0.242992741485204	0.502632208662359	0.740777963893542	450.228293610312	37.5015852885225	21.3189600507292	3.23386795521706	112	88	68	34.1715827030044	23.3174328659966	10.43005248642	5411.17311350666	0.00718272929780837	139.222843927186	0.99991057760981	51	0.0829	0.0304
6	PI164726	1	A	4	7	361	India	12	105616	20210223	18.3826978902155	16.0440075568022	2.33869033341329	0.467738066682658	0.311642835014755	1	1	0.734317343173432	36.8465699208443	0.0892495392785549	30.3535520994473	7.6905983315849	7.15999040537299	9.75053969776925	0.134379487179487	0.12999587628866	NA	0.9848	0.33184	0.1686	NA	0.9848	18.1848992101003	14.4998800671624	3.15423362916767	0.202812786077503	60	5	6	2.53961883048539	1.15560136407565	1.36690064262022	368.851942911969	0.0111528133169337	89.663475177305	0.999151151604323	NA	NA	NA
6	PI164726	3	A	3	5	998	India	18	094622	20210322	397.027570385791	42.0424883370587	354.985082048732	7.71706700105939	1.09413124245201	8	21	1.54082283527348	405.134249129786	0.249439525844562	247.08265157882	32.2651293993032	240.2411735455	155.917454002984	0.361128291812412	0.0228577631747806	0.55558193490015	0.712177096284017	0.497289740956294	0.125131233595801	0.485872504573292	0.776984908136483	400.633954201667	37.5808055693685	15.9622078567877	4.92489591681357	148	99	87	54.3089277002345	32.7676273781126	21.0197098454769	7140.76485579314	0.0122927571793741	81.3487149716007	0.999805820685005	40.4	0.1004	0.0442
6	PI164726	3	A	3	5	998	India	12	143742	20210316	159.112740737107	43.8451779676423	115.267562769465	4.26916899146166	0.615803179540654	1	10	3.68408826945412	202.013555668273	0.234540271315567	213.298590655313	28.114651914124	120.669540958661	32.7542480344915	0.180084326262084	0.165054569629898	0.35444451324572	0.992952783650458	0.342364210581265	0.243589743589744	0.39109340272131	0.992952783650458	227.263115809106	35.5947248288105	11.3872685772255	1.94552103719443	98	52	47	24.0718229315038	19.241346169988	4.60740675086634	3027.3015470454	0.00856065459750454	116.813496983222	0.999638574832956	50	NA	NA
6	PI164726	8	B	2	3	2751	India	15	084522	20210423	233.317363244414	42.293281512475	191.024081731939	4.34145640299861	1.04035436425101	2	14	2.03228915662651	338.561870591097	0.185249699390796	128.539470083517	22.4382599143053	153.867672099246	75.7115057163707	0.302374265321052	0.191548035950768	0.415840519253937	0.712092130518234	0.437205548769848	0.264848581787161	0.479761143100874	0.833013435700576	420.38077264923	37.6185842860618	20.0072974945269	2.79225465599145	138	62	57	30.4916730575709	21.1633554179237	8.99198896873024	4881.82619800535	0.00664220353941196	150.552447552448	0.999882974556365	44.8	NA	NA
6	PI164726	8	B	2	3	2751	India	18	084116	20210426	288.456862166128	45.0939240960369	243.362938070091	5.53097586522935	0.975741208644713	5	15	1.69245647969052	357.969491118579	0.203834207804517	157.291477487129	26.0311214190505	178.528564570331	105.484877580413	0.3101132044023	0.178861714543697	0.466192531143511	0.756655945680336	0.445811133311133	0.259440955869527	0.490055884286654	0.810515873015873	536.684621339703	38.9102256361018	22.1435429668747	3.40870669888075	142	68	60	38.4072253288803	24.3136837563717	13.6999356286828	5841.42762842055	0.00635141489683782	157.44523326572	0.999902027928134	33.2	0.0891	0.0443
6	PI164726	7	A	3	1	2448	India	12	124516	20210413	123.964811673296	34.6628655131746	89.3019461601212	5.25305565647772	0.490438391296261	1	9	3.71779964221825	186.590607155343	0.160926212668438	84.3183297281337	17.0033732340496	96.8768208833469	26.0575690478965	0.285099481732984	0.160220652236865	0.444693699335229	0.992779783393502	0.310405606285836	0.231498194945848	0.376534296028881	0.992779783393502	252.099786400389	31.8261274909684	15.0914811793497	1.43263477370054	142	33	26	15.8849271190348	12.3570011777646	3.3644984248419	2453.55727770656	0.00568280835996112	175.969333586122	0.999863227259662	43.14	NA	NA
6	PI164726	5	A	1	8	1597	India	18	084142	20210405	227.117983291098	46.6006126337623	180.517370657336	3.28213401195156	1.18024199450443	2	12	2.51657032755299	334.879530117471	0.249756924930621	264.881131755753	37.3196574005879	163.221694576356	64.8587853036741	0.240850485119338	0.210574993132451	0.461028037339711	0.774873833488398	0.461144302707358	0.232238010657194	0.468781189207477	0.771092362344583	369.226613616528	41.777055736066	15.4961259685079	2.85029342514409	152	112	75	33.309261256293	23.2415027960081	9.74122252990864	4645.21525868533	0.00771963157591979	129.539860829544	0.999863464829009	30	0.057	0.0184
7	PI164770	5	A	4	2	1802	India	12	143825	20210330	139.228112581808	43.0822792484744	96.1458333333333	2.28918650793651	0.974878783867668	1	7	2.95698113207547	263.277630208333	0.242186660487858	222.059032222706	30.7312810828609	102.03125	34.5052083333333	0.206137357488398	0.190965902688833	0.387473405122045	0.993741765480896	0.345120459250894	0.221124286341678	0.442885375494071	0.993741765480896	365.740373399523	39.0234375	18.0598958333333	1.77781846788194	116	51	49	20.9988276163737	15.0636461046007	5.75748019748264	2951.53157552083	0.00486087562977335	205.724251382796	0.999830477176476	58.5	NA	NA
7	PI164770	3	A	3	3	974	India	12	142301	20210316	106.368403967586	38.9958450023307	67.3725589652549	1.98154585191926	0.871887761323492	1	5	3.00048449612403	215.478531574943	0.168837662230261	105.157911399929	19.8015978317787	78.5315749429369	26.1729647476541	0.156464071642643	0.149274906511558	0.41047894413279	0.993131868131868	0.295703377504848	0.212374581939799	0.417616758241758	0.993131868131868	345.461116625842	36.6091808267816	18.7040324625919	1.32772685379902	130	39	38	12.7741248628616	9.50666577733463	3.14653737133817	2283.22343393355	0.0038433467325269	260.18989947923	0.999672820164345	55.33	NA	NA
7	PI164770	3	A	3	3	974	India	18	093628	20210322	198.042886225561	41.3795346591765	156.663351566385	2.95591229370537	1.280826390063	1	12.9400000000001	4.07780247697682	347.658689706614	0.19970959604113	172.098937531825	26.4253133370839	159.634510193933	39.1471904525112	0.220237026354793	0.194981787726368	0.48133529443392	0.701549434333497	0.427693224451079	0.234883050358736	0.482263707932416	0.783596519497261	523.493006885798	38.1029338637494	25.9696668324217	2.47117976934914	152	82	65	23.5154043672284	18.7101844875561	4.51303262192204	4230.59423172551	0.00472055927556685	211.839305816135	0.999894857634773	34	0.0519	0.0194
7	PI164770	1	A	4	5	337	India	12	104243	20210223	23.5337862587615	18.0885887827157	5.4451974760458	0.680649684505726	0.442267779764239	1	1	1.05795574288725	50.2740593596635	0.126265680504247	64.3444426963816	10.8369587699168	11.7317130170601	11.0890394952092	0.0886307418930168	0.0866989099406901	NA	0.986932599724897	0.214494497936726	0.104146197681273	NA	0.986932599724897	30.3300694965074	16.534236971255	3.27179247487731	0.266659879788142	70	10	9	3.50139577946089	1.72612094228453	1.75056135113352	491.557606917504	0.00879193105109269	113.740655401946	0.999454361212877	43.39	NA	NA
7	PI164770	5	A	4	2	1802	India	15	101840	20210402	174.619143976111	41.9108106427773	132.708333333333	1.98072139303483	1.59863288188501	1	10	2.63335915311128	312.59381127451	0.17093755479374	111.969981731652	21.3424439646312	124.987745098039	47.4632352941177	0.252921486152654	0.219203712820838	0.412211015952404	0.831190158093966	0.490279065593874	0.226158198750442	0.487565607405287	0.795947450456469	430.505694925029	36.3235294117647	22.1078431372549	2.11336985774702	138	102	83	17.0123307441849	11.7280613225682	5.04478445790081	3747.62867647059	0.004909040420743	203.705798749289	0.999848845599642	54	NA	NA
7	PI164770	2	B	3	4	609	India	15	095934	20210312	219.724941243002	41.7578705821285	177.967070660874	3.63198103389538	1.1734314829016	1	13	4.42459528543028	382.455705465356	0.170669250780549	155.40125022096	21.6713067667064	178.127143837183	40.2584038417562	0.240236015028793	0.187665048786111	0.396947204399082	0.709236757857974	0.418456439618921	0.225916763678696	0.483876600698487	0.791133100504463	537.517683429318	38.9892522295907	23.7251314886805	2.49697630549896	160	69	62	24.2533530992758	19.6744737746631	4.30721876111383	4543.15973016236	0.00464538448217826	215.267434554974	0.999886817468915	54.67	NA	NA
7	PI164770	4	B	3	2	1333	India	18	094201	20210329	322.788501905078	40.7973795208036	281.991122384274	3.16843957735139	2.1815126619742	6	17	1.6453591102796	481.541280913126	0.27417998782246	313.357864764326	35.1317649078262	200.760938490805	122.016487000634	0.363744387793345	0.231922668924508	0.419296944731704	0.771564420794693	0.575032484904074	0.282585034013605	0.483376754957302	0.801041666666667	476.550717772803	36.7913760304375	23.005707038681	4.09356278365808	180	133	121	41.2929560916295	27.3621000036591	13.4310227593952	6442.59670259987	0.00858998346029078	116.414659541865	0.999929892789522	51.5	0.0899	0.0311
7	PI164770	7	A	1	5	2310	India	18	081453	20210419	281.662811487686	47.5533539744839	234.109457513202	3.39289068859713	1.45100175346252	2	15	3.93936170212766	442.613478156505	0.221548524064741	264.682693996975	30.9832025290187	222.215554488718	56.4090254440711	0.195638605800105	0.17474979117369	0.425394556520967	0.734141995614035	0.453816266209001	0.246338502506266	0.484149251805986	0.793242872807018	586.10978812779	43.4829572731637	25.5040806529045	3.34403000399411	142	96	99	33.1991308719813	26.2312253205832	6.6199262069161	5858.73889822372	0.0057054669137602	175.270493215593	0.999751662451796	82	0.0624	0.025
7	PI164770	8	B	2	2	2743	India	15	084226	20210423	225.434908191756	45.1746308869643	180.260277304792	3.10793581559986	1.28390645061666	2	11	2.96706586826347	287.62230600827	0.229074922052749	298.500935523839	32.6394123567573	168.742398443201	56.8718073461445	0.250447581512781	0.112186209568548	0.514686116220491	0.71345224204034	0.477547982134954	0.238890509529366	0.495693361174231	0.749343640606768	461.104555351345	41.2430065677451	20.7613719289711	2.74403071988988	144	94	85	29.4746435585454	22.3270907102889	6.86821273986453	4408.27049379713	0.00595099460207897	168.039137466307	0.999909670466571	54	NA	NA
7	PI164770	7	A	1	5	2310	India	15	082015	20210416	209.700581971793	42.3787442773517	167.321837694441	3.04221523080802	1.29782042714733	1	13	3.81787895613548	365.576884119137	0.258249351819673	296.063690314881	34.0256965969621	165.826600747618	43.4342216327023	0.182593848063056	0.1627050809983	0.426254230620615	0.993924665856622	0.425472219153872	0.243715826245443	0.487041951781032	0.993924665856622	427.726605791687	39.2379114916194	21.1503677800555	2.52334284794792	118	87	76	28.3064351974833	21.7917133007926	6.25775649113371	4370.30477511154	0.00589942924704769	169.507923245361	0.99989213912512	32	NA	NA
7	PI164770	2	B	3	4	609	India	12	151425	20210309	161.61439640323	39.3441640080409	122.270232395189	4.70270124596879	0.660834984184345	1	10	3.52843915343915	273.525668574098	0.207812392690693	217.635984993038	24.5804825541894	124.605862431391	35.3147261473783	0.238278449979668	0.226312115043324	0.366222257759484	0.993811881188119	0.336538461538462	0.246861739745403	0.390920342034203	0.993811881188119	357.016721002637	37.2883335279692	18.603293238351	1.86757665045859	110	37	37	21.4200567885682	16.8965635703167	4.33849484477791	3274.20588578769	0.00523106213404721	191.165766028918	0.999871087054435	44	NA	NA
7	PI164770	2	B	3	4	609	India	18	101629	20210315	270.066759921398	39.4691989457885	230.59756097561	4.52152080344333	1.29214682238799	3	16	2.66777574446847	411.593865853659	0.208024374698818	178.75026778639	25.0093949377385	195.560975609756	73.3048780487805	0.338770700059903	0.133354438395391	0.479208736197281	0.745590469937154	0.543020097073629	0.215270612512898	0.494747209455023	0.789297439264609	555.268738845925	36.6463414634146	28.3292682926829	3.27885187388459	134	78	72	32.6921847114813	23.8868233194527	8.41969066032124	5611.5487804878	0.0059049819384743	169.348528144419	0.999829436720455	54	0.0803	0.0354
7	PI164770	5	A	4	2	1802	India	18	100814	20210405	214.497420895502	43.9650539872294	170.532366908273	2.58382374103444	1.50119228829268	2	12	2.11090974990939	377.952224443889	0.399317784190316	636.44501674679	55.1839319764484	145.563609097726	68.95776055986	0.341659624361905	0.247198945745417	0.355925112111199	0.787868288730053	0.571531471631206	0.24891954787234	0.500476207590569	0.819623860182371	495.060954206587	37.1532116970757	24.2814296425894	2.68084690899257	128	140	90	38.266157498366	24.6935891620696	13.2956950714833	4352.02136965759	0.00541518551647655	184.665880228358	0.999902060753959	82	0.0555	0.023
7	PI164770	3	A	3	3	974	India	15	093445	20210319	148.169299414975	40.4721858325681	107.697113582407	2.5642169900573	1.03774973197031	1	9.25999999999976	3.47741935483871	271.322741471948	0.148123912482176	83.6654693707427	18.4847149816211	114.494564538298	32.9251530675997	0.197871821225043	0.179263716683251	0.438308971572897	0.700207582213482	0.37890777418801	0.24070172152768	0.483810312408356	0.833497214028188	459.453470286641	37.6483818568037	23.7535924028489	1.84205569918653	130	59	52	14.8491735316862	11.4974690313949	3.15263508035043	3197.84924403349	0.00400923231255021	249.42430920495	0.99982128402174	61.33	NA	NA
7	PI164770	8	B	2	2	2743	India	18	083823	20210426	271.965491948365	46.0653479253208	225.900144023044	4.26226686835932	1.15053944856601	4	13	2.47211553233984	362.553324531925	0.245003732095285	322.069792944064	34.9007905916145	193.122899663946	78.1204992798848	0.278364950994618	0.082248632333522	0.562660261856138	0.752736990819107	0.49299724499764	0.252123327515998	0.492462395080196	0.796429610238511	607.101697001237	40.9025444071051	26.4402304368699	3.25544165799125	138	94	80	36.1683349412718	25.8535364698198	9.97231088419178	5324.63244119059	0.00536226743241111	186.488274336283	0.999916371186489	63.71	0.0923	0.0404
7	PI164770	7	A	1	5	2310	India	12	112436	20210413	111.675436325991	34.1320264670004	77.5434098589908	2.15398360719419	1.05472788247149	1	7	3.85838445807771	203.160762148934	0.174968418762853	103.765567210411	18.2500511902859	87.9501223633609	22.7945460901993	0.182602482350875	0.1793425571228	0.369146301726947	0.99247311827957	0.279858622062923	0.20979211469534	0.383763440860215	0.99247311827957	187.487197583721	32.0708542127957	11.5837314998252	1.29057998430906	122	46	46	11.8710984248066	8.88698021816438	2.87029443000862	2305.08099289127	0.00688356325627384	145.273597811218	0.999781254199776	36	NA	NA
7	PI164770	1	A	4	5	337	India	18	110924	20210301	96.86228133214	34.2435906774673	62.6186906546727	3.13093453273363	0.584050901331449	1	6	3.3469730941704	149.416691654173	0.198187453848721	124.168005553206	21.3375601590445	74.60019990005	22.2888555722139	0.166652669222953	0.165117159479583	0.355906117737591	0.992689495959985	0.248268564832628	0.192177987008578	0.352828010773374	0.992689495959985	179.500922951817	32.0089955022489	10.5697151424288	1.21050793943358	88	36	31	14.8269076668562	11.5849746291272	3.13811110436786	1813.62599950025	0.00674374214643182	148.285622179239	0.999684267441264	51.25	0.0562	0.0311
7	PI164770	6	B	2	4	2012	India	15	090732	20210409	224.904614227523	44.2796142275228	180.625	4.63141025641026	0.880766480927444	1	12	1.65303140978817	354.485661764706	0.249486304314176	313.576458817413	32.8593900722165	138.664215686275	83.8848039215686	0.262793327316571	0.187640677073767	0.390272369260555	0.743005595523581	0.430747709524688	0.20755895283773	0.496989908073541	0.793565147881695	459.573391243752	40.4166666666667	21.4093137254902	2.72731641676278	108	68	57	32.8097216214917	20.4578767781622	12.0569612648981	4589.18658088235	0.00593445240461332	168.507544052863	0.999876425964278	38	NA	NA
7	PI164770	1	A	4	5	337	India	15	124645	20210226	57.6296974777645	27.0786541190241	30.5510433587405	2.03673622391603	0.553941858929457	1	4	2.40162721893491	106.669086592528	0.129274749979005	39.388114574476	11.8849580470926	40.5722853929776	16.8936648756716	0.129005268481918	0.128652665181106	NA	0.990767735665695	0.222351797862002	0.167464945161738	NA	0.990767735665695	85.5823636922109	25.2280394851931	6.41009621391978	0.718055107692731	58	28	20	6.79394655343619	4.72083371084962	2.00661975300434	1133.75140572285	0.00839022290007261	119.186344857578	0.999468842593656	52	NA	NA
7	PI164770	8	B	2	2	2743	India	12	084249	20210420	152.583528304365	40.7354148700943	111.848113434271	5.32610063972717	0.515521937531979	1	9	4.38487536966624	191.174525354482	0.210097250585399	230.936759873911	27.2676934358104	124.717615957702	28.4426820475847	0.183544210494005	0.119682390077686	0.384306452712253	0.993734335839599	0.32421828380475	0.242525957751522	0.403247702589808	0.993734335839599	259.260741688725	37.8514780100937	12.3167507810622	1.84042655617985	118	51	43	19.6226132139566	15.8151639943373	3.63811293813805	2900.80209084355	0.00709874755503674	140.869919974894	0.999867565017299	52.18	NA	NA
7	PI164770	4	B	3	2	1333	India	12	130002	20210323	142.891152292374	40.9556684214065	101.935483870968	2.68251273344652	0.927832494613575	1	9	4.32034412955466	244.983924731183	0.23173438033458	202.595568668849	28.6606991078494	114.744623655914	26.5591397849462	0.170595954496799	0.1678783909677	0.385294958028619	0.992972593113141	0.30470281466139	0.229838369641602	0.403314593581635	0.992972593113141	242.703455601804	37.755376344086	11.8951612903226	1.89924413226963	120	54	51	21.4117058330443	17.1020493698693	4.09548791767834	2948.50470430107	0.00782536914260364	127.789498715876	0.99982179405931	58.67	NA	NA
7	PI164770	6	B	2	4	2012	India	18	091518	20210412	318.771410477182	47.9591057427429	270.812304734439	3.86874721049198	1.45957683980778	4	15	1.31962864721485	527.479788512377	0.278809684145018	393.265293123362	38.9221590037232	179.343907714492	135.904830569575	0.262964213013984	0.178490551956986	0.410368688489443	0.782643958948949	0.562640518585378	0.229092475588742	0.518826983215266	0.767339172889144	724.374478779244	41.3602499399183	25.042057197789	3.78813672535528	146	121	93	50.478997507266	25.3925728320003	24.6788408009948	6369.3898702235	0.00522952814646267	191.22184105203	0.995644004525451	44	0.0635	0.0274
7	PI164770	6	B	2	4	2012	India	12	122447	20210406	161.640456891405	37.7993143206206	123.841142570784	3.87003570533701	0.846576203170518	1	9	1.66160249739854	322.552455524931	0.163565336055713	116.756624240634	18.6950241947228	100.025056376848	60.1979453770985	0.262842368456936	0.206755953193506	0.409847626281962	0.993069993069993	0.308677668052668	0.205529416055732	0.41496303996304	0.993069993069993	268.644179421237	35.6301678777249	14.2696066148835	2.00730395582494	88	40	40	17.3326356765765	11.2359737497568	5.90262568353338	3375.37741167627	0.0074719800747198	133.833333333333	0.999846080368683	44	NA	NA
7	PI164770	4	B	3	2	1333	India	15	093803	20210326	228.307326660303	40.8324522884435	187.474874371859	2.37309967559315	1.93473562258612	2	13	2.72616339193382	342.45324120603	0.211333908468954	191.863736492281	25.7979923737607	165.590452261307	60.7412060301508	0.258050598074585	0.181313771614631	0.407737619932698	0.712133795702685	0.46865985678895	0.255715668751862	0.489729537927771	0.744504021447721	362.161703618596	37.1231155778895	18.5678391959799	2.84336254134997	174	105	101	27.1780147597283	20.6846102371152	6.14630943663039	4742.25031407035	0.00785108561435421	127.370920293073	0.999813483069416	47.5	NA	NA
8	PI167295	7	A	4	8	2629	Turkey	15	102652	20210416	119.30453523506	41.3231051132703	77.9814301217895	1.18153682002711	1.59716942420199	1	5.29999999999973	2.18213941535496	225.56954057639	0.232120847863813	235.55829828234	30.2401911033991	81.912456288436	37.5376823827324	0.175985028368581	0.137191582575755	0.399542754942537	0.993738259236068	0.359680081971879	0.230118973074515	0.446436025881862	0.993738259236068	236.522606143507	38.2129506812975	12.1065959242735	1.44037306971142	132	88	78	17.5553101586622	11.9951116884559	5.4099051515933	2502.8367297721	0.00608979028768819	164.209267110842	0.999643973790675	54.25	NA	NA
8	PI167295	5	A	3	8	1779	Turkey	18	095907	20210405	329.860406453405	43.3195416696009	286.540864783804	5.20983390516007	1.26963485485341	2	17	2.02373112297036	358.553861534616	0.249542450917939	261.047851228956	36.2589185680094	222.731817045739	110.059985003749	0.342095782540709	0.250253247352616	0.431262512911112	0.798472025530532	0.54368108135576	0.228689211850196	0.466801086001757	0.789606072195581	505.73998902174	44.2514371407148	19.8450387403149	4.1588578111658	162	103	83	52.4059617125211	35.1594493278705	16.7644292376044	6811.0675456136	0.00822331217907119	121.605501314307	0.999928484135584	56.33	0.0679	0.0315
8	PI167295	3	A	2	4	885	Turkey	15	085923	20210319	170.996551783476	40.8703491094792	130.126202673997	2.50242697449995	1.27231602208016	3	10	2.23706140350877	220.777833312508	0.237192511285375	299.453976846449	40.4750756571166	127.464700737224	56.9786330126203	0.294920580998996	0.252123456378457	0.507507282950481	0.727670557744803	0.453262328715078	0.191401288865892	0.494512128196685	0.756832400395127	264.21672217789	37.6483818568037	12.9451455704111	2.30467741784136	198	141	97	21.7546965433383	15.0910233603046	6.41940329480031	3332.55029363988	0.00872267810623159	114.643689451934	0.99937151295033	48.33	NA	NA
8	PI167295	2	B	2	8	563	Turkey	12	144352	20210309	80.7438349629536	37.2544036888674	43.4894312740862	1.24255517925961	0.939486249526493	1	5	2.1947392708814	157.552808595119	0.195951255788104	122.165589552383	22.9977961350022	55.5412822608899	25.3065514422515	0.186022960688283	0.177148280220151	0.38115492769707	0.99340804218853	0.292598173085978	0.226928147659855	0.380125247198418	0.99340804218853	65.7010847150853	34.9527034917669	3.59687025575149	0.944153143794715	118	56	47	10.3326842183868	6.53351793438876	3.70419522441257	1664.03275721126	0.0143704346418185	69.5873176368626	0.999815250722914	50.36	NA	NA
8	PI167295	2	B	2	8	563	Turkey	15	093407	20210312	142.954241033454	42.153875151908	100.800365881546	1.90189369587822	1.25729840516456	1	9	2.85439807865506	223.746123942374	0.162241704300426	128.179972143842	23.4451454871969	108.712554310542	38.0859821632746	0.201725016057163	0.178516161430962	0.402465171615346	0.994179278230501	0.365349133481231	0.235223304053339	0.439813736903376	0.994179278230501	119.505416712924	38.8177452549737	5.69403155728333	1.67846485792153	178	107	80	14.4216886525213	10.5084790255821	3.72193274437463	2810.90355591127	0.0140450943906044	71.1992367006776	0.999891232550472	35.43	NA	NA
8	PI167295	6	B	4	6	2227	Turkey	18	111436	20210412	167.479254888889	38.7481806278938	128.731074260995	2.73895902682968	1.21296017615253	3	9	1.74289123086101	293.470295602019	0.277128598886698	288.23776884389	32.2325901211904	105.323239605864	60.4301850516703	0.323668931098253	0.201327914556559	0.472174511729685	0.721373986031507	0.508167140124065	0.113215258855586	0.500722483692511	0.754881925522252	373.685862376292	34.9555395337659	18.6373467916366	1.99174987572139	138	72	62	29.4185239727038	18.9129602705245	10.2904189062662	3453.87226628214	0.00533001131767663	187.616862403944	0.999832535166082	62.33	0.0402	0.0186
8	PI167295	3	A	2	4	885	Turkey	12	132144	20210316	100.030010979157	43.0049031932077	57.0251077859498	2.11204102910925	0.627835386088358	1	5	2.79358437935844	133.770428607659	0.218092115124827	195.163417662751	31.8251151029209	76.1983261476034	27.2761856454476	0.103000823671302	0.102016340025976	0.373975557153127	0.993769470404984	0.229156570901119	0.16791277258567	0.374844236760125	0.993769470404984	123.261677998468	40.3880294192239	5.73167638853665	1.31212923906988	108	55	48	15.2270105791706	11.1457017251091	3.97948215790459	1883.98427593203	0.0106450703931371	93.9401960784314	0.999439304368017	36.57	NA	NA
8	PI167295	8	B	3	1	2823	Turkey	15	090916	20210423	111.571320980623	26.2027975070158	85.3685234736074	4.26842617368037	0.763277279635695	3	8	1.25	198.593711992216	0.183879413778201	100.308195465035	16.6515189816183	62.5760155679883	50.0608124543907	0.338767005169445	0.215027403441796	0.568779120975303	0.990328820116054	0.360203094777563	0.239576617236192	0.405754352030948	0.990328820116054	205.53936519904	24.6776939917295	13.5733398199951	1.36994439336389	62	39	30	14.8096299472655	9.13695662940367	5.51557571007083	2377.75936511798	0.00666511931686305	150.034823453191	0.999790285212112	55.43	NA	NA
8	PI167295	1	A	3	4	236	Turkey	15	110715	20210226	52.8851563371326	26.8699120537389	26.0152442833937	1.44529134907743	0.66989426552646	1	3	2.09320809248555	102.756216418843	0.140695398601878	48.1795745132931	12.7526629907702	36.1989254029739	17.2935149319005	0.183279330095419	0.182891425962336	NA	0.990507831039393	0.254469229552286	0.211172841229515	NA	0.990507831039393	67.4824255661093	25.7778333125078	5.19805073097588	0.668404852366293	106	35	24	5.73597065288946	3.68426753125144	1.9883522062333	1088.61833062602	0.00990487296150149	100.960406447092	1	47.07	NA	NA
8	PI167295	8	B	3	1	2823	Turkey	18	090445	20210426	144.322788608144	29.6924477536075	114.630340854537	5.21047003884258	0.740929147457271	4	10	1.38519547529272	273.515818530965	0.198731959188026	108.520854860455	18.4932602247962	83.7734037445991	60.4776764282285	0.317645414713873	0.166364150914138	0.378595274781715	0.69037024467606	0.409129429892142	0.262457627118644	0.469449152542373	0.840889830508475	276.331755087535	27.8684589534326	15.4224675948152	1.73128996846889	86	42	34	19.444691803593	12.3091706194835	6.93495500806773	3091.90770523284	0.00626525882962838	159.610325318246	0.999836125070827	30	0.0445	0.0202
8	PI167295	4	B	3	8	1402	Turkey	18	101408	20210329	203.580431528589	43.390196905888	160.190234622701	2.42712476701062	1.5210809055131	2	12	2.80160226201696	311.781800887762	0.23000848443883	249.877438090242	32.1020057870911	150.792644261256	53.8237159162968	0.233623914000478	0.187597660797452	0.457872516134106	0.707079334773652	0.432916691407874	0.264467668190725	0.491056053678523	0.838340953625082	337.004313351929	38.3132530120482	16.8928344958783	2.59500773845976	158	119	93	26.4289410755192	19.4453480577853	6.63501048883985	4152.24318325935	0.0077002211415313	129.866400148754	0.999902636867463	49	0.0434	0.0229
8	PI167295	5	A	3	8	1779	Turkey	15	100945	20210402	268.349174502593	42.9325078359267	225.416666666667	5.4979674796748	0.954987306045292	1	16	1.79694126718931	302.545085784314	0.156298197521813	108.101000276564	20.2728447501328	171.348039215686	95.3553921568627	0.338000714958955	0.232391785683253	0.399411983454857	0.747381392483056	0.509054295718558	0.248120764017252	0.471646421969897	0.803065311152187	388.729394944252	39.2647058823529	17.8186274509804	3.26842440407536	164	79	69	27.9821012351019	18.6807658112265	8.88705666089965	5622.92432598039	0.00840796823338786	118.934797592244	0.999924866302268	79	NA	NA
8	PI167295	6	B	4	6	2227	Turkey	12	140924	20210406	108.393722627655	32.5104853437659	75.8832372838888	6.32360310699073	0.369111684218552	1	7	2.37761961249506	177.171510899524	0.258110930680553	203.692998521994	25.2447421453086	75.3319969932348	31.6837885241794	0.266323644386592	0.205035415182983	0.441735537190083	0.992148760330579	0.273174931129477	0.184421487603306	0.441735537190083	0.992148760330579	238.929049268396	29.8296166374342	13.8060636431972	1.3407139252996	72	28	24	20.5780242767475	14.8236626873005	5.62968006001476	2094.13680781759	0.00561134750841259	178.210313743854	0.999809352953457	57	NA	NA
8	PI167295	1	A	3	4	236	Turkey	18	101209	20210301	93.6686878327753	32.0619911811012	61.6066966516742	1.9873127952153	0.966876942386312	1	7	2.81634712411705	170.322088955522	0.210505267685183	124.020277570167	21.7548763866451	69.7401299350325	24.7626186906547	0.233378065868658	0.166229054371882	0.357366921963115	0.991769547325103	0.338470728793309	0.228614540466392	0.40477366255144	0.991769547325103	167.062661198137	29.9475262368816	10.632183908046	1.18069401081568	102	56	44	14.0017174383823	10.1551548064049	3.70332699717108	1946.67822338831	0.00706737222038728	141.495306716023	0.999954015812986	61.4	0.0446	0.0237
8	PI167295	1	A	3	4	236	Turkey	12	094817	20210223	19.524092479256	17.5811805099589	1.94291196929719	0.194291196929719	0.568790019210343	1	1	0.671957671957672	42.7631806188534	0.102323315683307	32.8879384172508	8.75161983006088	7.61573518829456	11.3336531542336	0.187352064708387	0.182390233454701	NA	0.986206896551724	0.265379310344828	0.185287356321839	NA	0.986206896551724	6.3083406801426	16.9225233869033	0.731590309426721	0.227265391491103	50	8	10	2.77369858774984	1.19616392129115	1.56741200701174	396.718337730871	0.0360261759810293	27.7575949367089	0.999015665170737	NA	NA	NA
8	PI167295	3	A	2	4	885	Turkey	18	090005	20210322	273.559640028931	47.4034988056594	226.156141223272	2.40591639599225	1.98297599055658	5	13	1.99475367882278	397.894430631527	0.341752842100617	736.442050239294	69.5655707691176	193.796618597713	97.1531576330184	0.321900015596529	0.247378535620178	0.536069671900865	0.802555458895172	0.520563982490074	0.262673729778993	0.471099149388623	0.793478725222146	419.185188821007	41.2854301342616	17.3545499751367	3.61697881937756	212	224	153	37.2317850405564	24.4696251670017	12.343689765959	5112.58391347588	0.00862859403394145	115.893736113485	0.999607893986152	50	0.0885	0.034
8	PI167295	4	B	3	8	1402	Turkey	12	134240	20210323	81.3234834795666	35.7724082107493	45.5510752688172	1.89796146953405	0.670908144025601	1	5	2.61934283942963	157.03563172043	0.231957744438154	139.437913614389	23.9869262182257	56.7876344086021	21.6801075268817	0.158990705834963	0.157037393795693	0.36366330764671	0.991286307053942	0.285615491009682	0.232976632452501	0.359232365145228	0.991286307053942	99.5034649959533	31.9489247311828	6.04838709677419	1.05467395074575	58	39	33	13.0920572465025	9.42034483755347	3.56833159902879	1594.92775537634	0.0105993690851735	94.3452380952381	0.999446623281472	46.8	NA	NA
8	PI167295	5	A	3	8	1779	Turkey	12	144003	20210330	237.399101677751	46.2662891777511	191.1328125	5.30924479166667	0.77810433124842	1	13	2.12792511700468	340.1421875	0.225818231332937	216.08116768186	31.0929383588938	159.84375	75.1171875	0.265553018546769	0.240118298934493	0.395239539114615	0.995148574893875	0.412387979246682	0.250656963816454	0.471431961399531	0.995148574893875	392.605590820312	42.4479166666667	16.6666666666667	3.05938720703125	168	63	58	34.2291514078776	24.013434516059	9.84446207682292	4914.93326822917	0.00779252073471228	128.328179551122	0.999915803549871	64.67	NA	NA
8	PI167295	2	B	2	8	563	Turkey	18	095401	20210315	219.031748650216	49.5439437721676	169.487804878049	2.4212543554007	1.41288711940054	3	12	1.62799182720374	313.612573170732	0.238204061281302	253.539936381631	37.4991413410339	136.036585365854	83.5609756097561	0.302321005262393	0.196939790494545	0.44915051736751	0.864336294600653	0.522833607907743	0.20219659527732	0.508096596616708	0.784707820525245	288.169467578822	36.780487804878	13.4512195121951	2.67801903628792	160	162	106	25.0722226353361	15.1458953004164	9.6045508625818	4131.50609756098	0.00929320881489783	107.605458988171	1	52.25	0.071	0.0247
8	PI167295	6	B	4	6	2227	Turkey	15	104745	20210409	137.143602504517	36.4083083868698	100.735294117647	3.24952561669829	0.851454005239633	1	8	2.02825013713659	214.00631127451	0.238069173078654	186.880969241009	25.8562753210944	90.625	44.6813725490196	0.283331192784925	0.17576619377652	0.453554911562367	0.991935483870968	0.403935294674108	0.141291951775823	0.488496718335428	0.991935483870968	316.414510044214	33.0147058823529	15.796568627451	1.65816633025759	82	51	44	22.0220475598328	14.8535118704344	6.99971164936563	2730.41360294118	0.0052404876439639	190.821936418803	0.999781818863634	36.86	NA	NA
8	PI167295	7	A	4	8	2629	Turkey	12	145723	20210413	60.5514860156446	32.9206737560012	27.6308122596434	1.20133966346276	0.698649127611104	1	3	1.93310848791456	114.074420230742	0.204485391734058	135.337089138912	21.313841198408	40.0769141125743	20.7318494347978	0.103025694306516	0.0999851376445884	0.38710557734948	0.99249530956848	0.246822742474916	0.185030117507653	0.389618511569731	0.99249530956848	84.5278961858167	30.637454842093	5.40729518704114	0.708644255300922	128	42	30	8.79897686871344	5.57055769718919	3.15712016155242	1230.98415103135	0.00838355486504854	119.281142200077	0.999519832462025	34.67	NA	NA
8	PI167295	8	B	3	1	2823	Turkey	12	084217	20210420	75.4788798421834	21.4894542233417	53.9894256188416	2.84154871678114	0.884154609164634	2	7	1.27727763773857	134.088908916126	0.158535850448457	83.7186141108297	13.8667817976627	42.6219658735881	33.3693823600096	0.313406878741234	0.203058714730253	0.494069313335487	0.988331388564761	0.390130811275563	0.227621270211702	0.439164103108094	0.988331388564761	115.787247152162	20.1273732275895	10.3220379716414	0.913138046546475	66	33	27	10.1074194863197	5.9205248770628	4.08096467576582	1585.03514780101	0.00788634386778776	126.801470588235	0.99964298273643	43.5	NA	NA
8	PI167295	4	B	3	8	1402	Turkey	15	101003	20210326	138.729691915618	38.1643652824518	100.565326633166	2.01130653266332	1.31012266626088	1	10	3.25495530509133	210.721532663317	0.213234879801659	157.466248054041	24.7676791344868	105.213567839196	32.3241206030151	0.207128684948174	0.186881562912837	0.431604369203876	0.992764109985528	0.403806078147612	0.261263868789194	0.449370051928152	0.992764109985528	213.258503573142	34.0577889447236	12.2110552763819	1.72786040756547	130	83	74	17.7666362591854	13.1631776975329	4.38846241256534	2820.15860552764	0.00810218762025991	123.423456339057	1	57.45	NA	NA
9	PI179703	8	B	4	2	2929	India	12	095825	20210420	86.3870959672796	32.9504220908076	53.436673876472	2.6718336938236	0.606972497799339	1	2.57999999999993	3.05666857469948	160.035015621245	0.22994909440475	191.062334139556	22.9170014203246	64.1672674837779	20.9925498678202	0.104014993414985	0.103815163561532	NA	0.992458521870287	0.226074660633484	0.18573866793681	NA	0.992458521870287	249.910390026615	31.3746695505888	15.8735880797885	1.02330950915162	70	22	23	13.0464562302208	9.5852060316089	3.40015413030936	1680.88650564768	0.00409470574249692	244.217793142373	0.999756572878069	48	NA	NA
9	PI179703	8	B	4	2	2929	India	15	095253	20210423	157.792652683141	39.5002664024311	118.29238628071	2.75098572745838	1.08860025301889	1	8	4.42547770700637	258.692045730966	0.234224619480668	229.988562512084	27.3053124189652	126.75747993189	28.6426660180005	0.12348999983973	0.109399730564165	0.489039864276784	0.697638705416116	0.440570182175663	0.197725986035101	0.516595112285337	0.755614266842801	539.853059595732	36.3415227438579	28.0223789832158	1.8900528575759	120	57	52	22.6902310021212	17.9171153021295	4.63630247023119	3076.67082218438	0.00350105056177928	285.628551303123	0.99979060884755	45.2	NA	NA
9	PI179703	4	B	2	8	1310	India	12	124336	20210323	65.8212317004249	32.2997263240808	33.5215053763441	2.23476702508961	0.464400219664304	1	4	2.20878378378378	145.85497311828	0.194593275887464	120.056086755783	19.1945354131264	43.9381720430108	19.8924731182796	0.0979446586550171	0.0975863857522199	NA	0.991119005328597	0.201124925991711	0.144696777467648	NA	0.991119005328597	198.956346109377	29.8655913978495	13.0510752688172	0.857938779049601	74	17	15	9.49574643744942	6.58674413226963	2.82854231703087	1418.99697580645	0.00431219609641377	231.900400084228	0.999522224863323	60.5	NA	NA
9	PI179703	1	A	4	5	332	India	18	110635	20210301	110.472507240864	33.1736566661512	77.2988505747126	2.76067323481117	0.844043220251021	1	8	4.41230769230769	235.455472263868	0.232245840270045	168.16765128932	23.7737846228738	89.5802098950525	20.3023488255872	0.0816787163065882	0.0798021212421127	0.361344445902787	0.99168744804655	0.263255551597198	0.185016625103907	0.382733642085263	0.99168744804655	317.954700186139	29.6976511744128	20.439780109945	1.37284556122738	80	38	30	16.5562325970948	13.0241600838761	3.36944221542402	2427.50499750125	0.00431773947805673	231.602671972712	0.999630083843735	37.78	0.0507	0.036
9	PI179703	4	B	2	8	1310	India	15	092618	20210326	105.12634599748	39.6363962487368	65.4899497487437	1.76999864185794	0.933485470470318	1	5	2.38788388725284	221.256658291457	0.247894401585395	200.589542613399	27.7857333632943	71.3065326633166	29.8618090452261	0.129718018071887	0.0959509257393602	0.454490907613459	0.98466149506347	0.393359509015362	0.140367889045604	0.473937572821488	0.98466149506347	404.982828716447	35.3140703517588	21.3819095477387	1.27095906669024	112	46	39	16.7224904358476	10.9863071639605	5.60749728542209	2191.46670854271	0.00313830359355831	318.643486899292	0.999337430574632	26	NA	NA
9	PI179703	2	B	4	1	667	India	12	154038	20210309	17.525406713195	12.0249979779387	5.50040873525634	0.916734789209389	0.49896058286311	1	2	0.783479349186483	32.8039121803106	0.0793534816488498	37.4001782824253	7.15893540286841	7.31052201331309	9.33084199462805	0.140297065887021	0.138511510289501	NA	0.979508196721312	0.225068306010929	0.0741803278688525	NA	0.979508196721312	14.0223039166917	11.0124956206937	2.4757678383744	0.194340348101613	50	6	6	3.09285845044135	1.69587524817092	1.38383965767514	332.901728366227	0.0138593735563153	72.1533333333333	0.997838521614784	52.57	NA	NA
9	PI179703	6	B	4	5	2214	India	12	140414	20210406	187.563506866328	42.2615775253103	145.301929341017	3.37911463583761	1.01747266708744	1	10	2.77342945417096	359.298396391882	0.342362041211425	553.904933138126	41.2060739273207	134.953645702831	48.6594838386369	0.195303213197678	0.150740044168982	0.380926124515937	0.994333333333333	0.377612403100775	0.176729166666667	0.45684	0.994333333333333	382.466585271634	37.3465296918066	19.5189175645202	2.30033988400737	70	65	48	32.5626169279275	23.5736181904148	8.8185450588806	3659.09076672513	0.00601448589913712	166.265249727074	0.999792778074956	48.86	NA	NA
9	PI179703	3	A	4	2	1050	India	18	100922	20210322	242.656661786767	46.6099188727943	196.046742913973	2.4816043406832	1.69491820433336	1	13	2.77027027027027	357.31317752362	0.260521312613994	293.834923609702	35.4180862922246	175.845350571855	63.47588264545	0.230785826861972	0.174813056067999	0.460273400702643	0.750907470017325	0.500269022739501	0.205496963886226	0.508669832846515	0.774972479670466	478.764112151936	38.5131775236201	21.369965191447	2.975152078783	136	121	103	28.3167412955745	20.5063102711318	7.49606651235213	4879.56706862258	0.00621423369728021	160.920887226638	0.999851980797066	28.4	0.0524	0.028
9	PI179703	1	A	4	5	332	India	15	123939	20210226	51.1218718567497	30.8419768173895	20.2798950393602	2.89712786276575	0.226963402555093	1	4	2.09195402298851	107.258628014495	0.16342855674561	76.2296451233265	15.4739897445987	34.1122079220292	16.3063851055854	0.14929700876533	0.148778727174715	NA	0.989949748743719	0.267982770997846	0.147654941373534	NA	0.989949748743719	124.326034865502	24.4408346869924	9.4714482069224	0.629996164283577	78	13	9	5.33174263075063	3.16465731198608	2.10498346638691	1075.83874796951	0.00506729073250921	197.344114002478	0.999732858089094	40.14	NA	NA
9	PI179703	5	A	1	4	1544	India	12	114059	20210330	65535	65535	91.1848958333333	5.36381740196078	0	1	6	3.68632075471698	196.9223828125	0.09386099335472	48.2387689309872	8.37777215717135	81.40625	22.0833333333333	0.294141427073126	0.1313410407838	0.339655172413793	0.934913793103448	0.249011156186613	0.197241379310345	0.339655172413793	0.934913793103448	411.766645643446	29.8307291666667	27.265625	1.34752061631944	54	24	22	13.3431964450412	10.6533474392361	2.56110297309028	2193.0712890625	0.00327253465178984	305.573540513337	0.999235033558538	52.18	NA	NA
9	PI179703	5	A	1	4	1544	India	18	081925	20210405	245.987593090284	39.9516020880344	206.035991002249	2.45280941669344	2.10254396844722	3	15	2.74133686801742	392.541714571357	0.428443026815903	788.868207108972	55.0205526835491	180.917270682329	65.9960009997501	0.169366269117463	0.128879362229177	0.475418138101045	0.778810751104566	0.453976435935199	0.177167709867452	0.478031418753068	0.823805060918463	567.83628074486	33.6165958510372	28.1179705073732	3.08564448490477	144	145	99	45.1115624930308	33.1036023798349	11.6830639878146	4714.09022744314	0.00543403898190015	184.025179674056	0.999454182703474	38	0.0452	0.023
9	PI179703	6	B	4	5	2214	India	18	110724	20210412	345.689138936547	43.9708019983107	301.718336938236	5.11387011759722	1.34179949690858	3	20	2.94859683245346	570.542021148762	0.342463939910894	622.402079489032	42.831022844558	255.034847392454	86.4936313386205	0.183989097043842	0.0913296611199149	0.401966294322421	0.798418585294802	0.559348818273372	0.202345835089198	0.469884413942568	0.819259280542466	609.780202300796	37.7313145878395	29.9206921413122	4.10392308016191	100	96	75	50.1805021519966	37.1989683908111	12.6493588598446	6749.50732996876	0.00673016779599792	148.584705509816	0.999676390299188	35.71	0.0691	0.0403
9	PI179703	8	B	4	2	2929	India	18	094250	20210426	223.439850794097	40.0865142602515	183.353336533845	2.95731187957815	1.54665480758643	2	13	3.64	360.320907345175	0.244275269707819	268.010403806179	29.1694456900566	173.655784925588	47.7076332213154	0.16409585177264	0.113068004755638	0.524789755379457	0.719221849777715	0.505672718953433	0.206492089470813	0.522100436994054	0.759361206169717	597.389677403594	36.7378780604897	29.4647143542967	2.65678610353941	120	79	75	29.5510915928018	23.2821696982799	6.05757026741177	4477.41088574172	0.00444732509454544	224.854261548471	0.999730757703863	35.25	0.0835	0.0377
9	PI179703	3	A	4	2	1050	India	15	101015	20210319	155.178093370822	43.5199651688977	111.658128201924	1.74465825315507	1.47058941227597	1	8	2.5629887054735	312.817743346245	0.223995300841478	219.508504249513	29.6059553366247	110.583531175809	43.1463201299513	0.198663291967403	0.155170588411697	0.455427703080904	0.69670823127737	0.40341620741483	0.196820307281229	0.498309750814761	0.742317969271877	377.43757186894	37.2860177433462	17.8932900162439	1.92090280277097	126	84	78	17.1990904510396	12.1938216689921	4.82559887224597	3222.32756466325	0.00508932588046103	196.489677314476	0.999799190180513	28.67	NA	NA
9	PI179703	7	A	4	6	2603	India	12	144308	20210413	91.6679362790685	33.5861276320576	58.0818086470108	3.41657697923593	0.506161358827615	1	4	3.04665959703075	171.154166181098	0.147690693026221	83.120930110004	14.3180237964893	66.9618925533155	21.978790350775	0.154344956492354	0.147143013296481	0.355766648764769	0.992857142857143	0.294007076514817	0.182706766917293	0.363032581453634	0.992857142857143	247.091404420873	30.5325719613099	15.6508565435264	1.03648389353328	110	22	22	8.98608584202521	6.57567002633487	2.3276071083945	1853.94184826943	0.00419473876868588	238.393867924528	0.999773354839441	34	NA	NA
9	PI179703	2	B	4	1	667	India	18	104347	20210315	104.726460585173	46.7264605851725	58	7.25	0.171209201377829	3	5	0.708230790265245	160.299048780488	0.0977403156384507	32.246878727214	8.65760140853944	31.5853658536585	44.5975609756098	0.221770487756635	0.0879207526413562	0.594168260038241	0.989005736137667	0.308675908221797	0.147705544933078	0.594168260038241	0.989005736137667	156.461778703153	25.0609756097561	11.609756097561	0.92906008328376	72	13	11	8.58203822129685	4.36867935752528	4.14292088042832	1576.21036585366	0.00593793635087339	168.408676164559	0.999251067661491	48.33	0.0472	0.0316
9	PI179703	7	A	4	6	2603	India	18	100846	20210419	187.384633468138	45.0418586241626	142.342774843975	3.74586249589408	0.843659679256997	1	9	2.46639784946237	339.5898343735	0.197802539385831	168.497467298502	26.9538385334821	132.141142582813	53.5765722515603	0.240845855446636	0.142850129368968	0.384280254606563	0.725116058047301	0.481834486699257	0.171056158691864	0.485000952320488	0.755518697225573	595.872872064715	39.3182909265483	27.7724435909746	2.22896921308658	180	62	48	23.1245652688972	16.9555213327651	5.95486540448488	3867.89186269803	0.00374067912399358	267.331136099263	0.999906571670818	24.5	0.0409	0.0279
9	PI179703	7	A	4	6	2603	India	15	100422	20210416	131.369043470823	41.4739512243503	89.8950922464729	3.45750354794127	0.626899517226003	1	5	2.98442028985507	215.749969854094	0.195670932122306	165.426178948288	26.2550638045179	99.3247317014349	33.2810804292777	0.197071443096748	0.171426139905245	0.467277248116761	0.785101485666457	0.427929885557004	0.17435655994978	0.50355069052103	0.837256748273697	458.772272582853	37.9476667068612	23.9479078741107	1.59900894888114	156	48	36	17.0978870180728	12.8160632684671	4.1563763575309	2656.38942481611	0.00348540887154936	286.910384650359	0.999863951073405	48	NA	NA
9	PI179703	6	B	4	5	2214	India	15	103628	20210409	278.073521431503	42.6936194707182	235.379901960784	4.70759803921569	1.1711351864719	2	17	3.19834710743802	488.082450980392	0.303387730290841	438.431997120481	36.7348589508617	208.676470588235	65.2450980392157	0.19552525260048	0.132696881734109	0.395564957538725	0.752766624717844	0.450138431114041	0.206505755286243	0.47582948802461	0.792494585177512	580.41648644752	36.7892156862745	29.9019607843137	3.35688196847366	96	84	60	40.0703380310458	30.440215301807	9.38536260092272	5447.07107843137	0.00578357446222745	172.903453829635	0.999793435560092	36.44	NA	NA
9	PI179703	5	A	1	4	1544	India	15	081123	20210402	164.644921716996	37.0591374032705	127.585784313725	2.55171568627451	1.34919492204876	1	10	3.20839911588254	259.462732843137	0.175820242392466	105.46168046805	19.7453582385279	124.522058823529	38.8112745098039	0.140979361920633	0.127615839002045	0.440552961653342	0.739114253814663	0.379657610718273	0.223737185776635	0.466468180126535	0.79965264855477	508.273485558439	32.8186274509804	27.2671568627451	2.0016339869281	126	66	63	17.3104432489908	12.8976835832372	4.18739186851211	3454.80851715686	0.00393810427614361	253.929284213685	0.999455887310143	49	NA	NA
9	PI179703	1	A	4	5	332	India	12	103804	20210223	31.9805624718834	16.7550424905794	15.225519981304	1.38413818011855	0.656518776731531	1	4	2.2811004784689	68.0963309184389	0.122777399858979	92.3424574648658	10.5105288449678	22.2832437485394	9.76863753213368	0.0950732423504288	0.0943907366593201	NA	0.983695652173913	0.205463015245624	0.127639751552795	NA	0.983695652173913	33.3083176418627	14.746436083197	4.81420892731947	0.374525371356311	44	17	12	3.60047159885222	2.30313305287577	1.26448394609216	660.328055620472	0.0112441995835178	88.9347429821364	0.998556295027028	40.15	NA	NA
9	PI179703	3	A	4	2	1050	India	12	151636	20210316	87.8870888757906	40.8036498699574	47.0834390058331	1.81090150022435	0.63719789976786	1	2	2.39143576826196	164.382919097134	0.205121557887207	148.476748230195	24.6699073961665	60.1952827796094	25.1711894496576	0.125010653639113	0.124323286319147	0.460959360426382	0.993337774816789	0.252818633731359	0.202879239927005	0.456862091938708	0.993337774816789	242.475533774496	37.6870403246259	12.8582297742835	1.08250662223265	76	34	33	11.707296255434	7.8576602201457	3.77896436855163	1699.80503423789	0.00446439525415951	223.994503862151	0.999545233792733	48.22	NA	NA
9	PI179703	4	B	2	8	1310	India	18	093224	20210329	197.224690947099	44.8974873960528	152.327203551046	2.53878672585077	1.33637767901629	1	10	2.16701417848207	354.332454026633	0.239124162510728	248.134922358445	30.2778846353482	131.807228915663	60.8243500317058	0.242407019833033	0.176370369211322	0.462827249548386	0.692988994259253	0.485143042912874	0.142924695590495	0.520528719591487	0.774341677503251	626.074166170405	38.6429930247305	30.2092580849715	2.44301304942763	108	81	67	25.6225449138275	17.689769189229	7.6671268057914	4105.75459733672	0.003902114448151	256.271314767266	0.999785047968036	46	0.0607	0.026
10	PI183458	4	B	1	8	1215	India	12	114329	20210323	77.9699549134786	33.8570516876722	44.1129032258065	2.94086021505376	0.443039167685759	1	5	2.69295958279009	139.447029569892	0.271304581285904	209.00349007872	27.2997146039867	55.5241935483871	20.6182795698925	0.159009969280342	0.158756518435325	NA	0.990582191780822	0.169977168949772	0.11136252446184	NA	0.990582191780822	132.956483408487	31.0483870967742	9.85215053763441	1.02342033761128	98	22	20	14.6429726341196	10.5944328824142	3.94120707596254	1569.92607526882	0.00769740829010193	129.91385701677	0.999121729791696	45.27	NA	NA
10	PI183458	1	A	4	2	298	India	12	102131	20210223	48.9857114393803	29.5769710794831	19.4087403598972	0.497660009228133	1.3185934386315	1	3	1.46876790830946	116.944671652255	0.160468627899872	67.4141064945632	15.5927124859581	29.9485861182519	20.3902781023604	0.244888705331227	0.223262916926346	0.386762543230662	0.991277802006105	0.290616927773491	0.211216746620148	0.389412593512027	0.991277802006105	53.8572399399864	26.3145594765132	3.84435615798084	0.588208275538821	114	68	40	5.72287875137747	2.94554715139252	2.71466038399787	1116.33267118486	0.0109216193810575	91.561513463324	0.999853888794463	48	NA	NA
10	PI183458	2	B	4	8	747	India	15	111631	20210312	80.3868476231549	32.3763285287117	48.0105190944432	1.71466139623011	0.86482937604149	2	5	1.59864176570458	154.930493940087	0.257594802871919	245.845873612865	31.9594892043745	53.8303224331123	33.6725360164647	0.188207820565424	0.169168223082929	0.470021244674516	0.992093373493976	0.215576592082616	0.148719879518072	0.405873493975904	0.992093373493976	117.525942015033	30.0708895495083	6.50583123713698	1.00049003486825	116	73	39	13.3165151738505	8.33323354143561	4.90793112361476	1616.01875142922	0.00851292929641246	117.468378413694	0.998540587833085	53.45	NA	NA
10	PI183458	6	B	4	6	2231	India	12	141454	20210406	121.627013941293	39.842999909722	81.784014031571	3.55582669702483	0.577265769447943	1	7	3.77440239043825	224.893460285643	0.287722399917633	375.969613906513	34.6410701786116	94.9511400651466	25.1566023552994	0.175755545862413	0.173363010735774	0.412044833242209	0.993559322033898	0.283920412675018	0.188414755732802	0.46671186440678	0.993559322033898	322.23184952412	36.4445001252819	16.6750187922826	1.50473242821907	116	47	29	22.1234670391242	17.3710505364708	4.58733855007392	2405.1506514658	0.00466971973888147	214.145613852091	0.999787209518827	62	NA	NA
10	PI183458	8	B	2	1	2729	India	12	083947	20210420	87.4011781468734	30.4076669716751	56.9935111751983	3.35255948089402	0.559069527295059	1	6	2.95230171935663	141.186854121605	0.193076996109768	98.5730451828856	17.3982318383836	63.9629896659457	21.6654650324441	0.145428714874305	0.13985288038781	0.364365135246142	0.991638795986622	0.278993704505213	0.189032887402453	0.370714882943144	0.991638795986622	162.520017851531	28.2624369142033	10.2619562605143	1.02894081589029	86	26	23	12.8716691326014	9.55632753551319	3.19858222756128	1882.5507690459	0.00633116356675686	157.948849284311	0.999786906228927	69.25	NA	NA
10	PI183458	1	A	4	2	298	India	15	121137	20210226	107.116953242336	34.5316727225312	72.5852805198051	1.64966546635921	1.27419254646448	1	7	1.42937685459941	211.506510058728	0.152097502209184	80.335179537451	16.2460460370512	60.1899287767087	42.1092090466075	0.265569709837226	0.246489037256841	0.392694960897152	0.993055555555556	0.364275568181818	0.261284722222222	0.426494565217391	0.993055555555556	146.846250911562	31.0133699862552	8.50930900912158	1.33181345262427	146	73	58	9.01550273014732	4.48772732342078	4.10051778502592	2265.12713982257	0.00906944129902469	110.260375146542	1	60	NA	NA
10	PI183458	5	A	2	1	1603	India	15	084313	20210402	187.582789536878	44.1269071839371	143.455882352941	2.10964532871972	1.54100988126249	2	9	2.57311703360371	283.941225490196	0.190776337474651	163.52883941217	27.2641641857006	136.066176470588	52.8799019607843	0.243149847240837	0.198054934166638	0.399164043223007	0.740097269424587	0.432846181951041	0.224312333629104	0.474804905239688	0.775698757763975	531.093810073049	38.6029411764706	25.3308823529412	2.31551566705113	144	109	84	20.477025062476	14.8800941945406	5.33088235294118	4024.40104166667	0.00435989955660121	229.363082111817	1	53.5	NA	NA
10	PI183458	8	B	2	1	2729	India	15	083646	20210423	139.598640420366	37.0080298633238	102.590610557042	2.01158059915769	1.3780793030148	1	9	2.64278799612778	250.360727316955	0.214573783533575	157.656043567789	23.3993087617832	99.6108002918998	37.6915592313306	0.203666808279372	0.177630748542271	0.431619821928058	0.700845665961945	0.432139451975293	0.223220577871741	0.478258385235129	0.832452431289641	305.615274999806	34.0306494770129	15.8720505959621	1.66993869524727	104	59	60	21.0681834090607	15.3602112054558	5.49678908465703	3085.06446120165	0.00546418596141285	183.009876871291	0.999873632444168	59	NA	NA
10	PI183458	5	A	2	1	1603	India	12	130633	20210330	128.020942293805	44.7527131271379	83.2682291666667	2.08170572916667	0.893800558780964	1	5	2.75633154259401	192.698463541667	0.247319104792771	231.658263213842	34.3366685666104	93.5286458333333	33.9322916666667	0.192781931549852	0.181183442800002	0.399515247367791	0.994032663316583	0.351232726130653	0.241048994974874	0.433384025390108	0.994032663316583	452.970971001519	41.0026041666667	22.109375	1.65964762369792	120	70	51	20.6426620483398	15.1545206705729	5.32786051432292	2619.05924479167	0.00366391607839336	272.932015527633	0.999826526464466	52	NA	NA
10	PI183458	6	B	4	6	2231	India	18	111643	20210412	241.615427264475	45.5207384877385	196.094688776736	2.97113164813237	1.44988860446053	3	12	2.3478187352046	377.713109829368	0.265461026996712	337.556838839374	34.8740330996265	166.846911800048	71.0646479211728	0.277300016539457	0.100983330351285	0.495439841483188	0.727299351476983	0.514884083894501	0.19436553030303	0.492109296796797	0.75757137345679	537.908050983945	41.0598413842826	22.506608988224	2.8588267209952	150	89	85	35.4322722449756	25.2304200764229	9.89030734286012	4793.54422013939	0.0053147126460848	188.156927117531	0.999906279908297	64.5	0.0527	0.0287
10	PI183458	1	A	4	2	298	India	18	104818	20210301	186.278742823281	39.9394124884482	146.339330334833	2.18416910947511	1.67754095079337	1	12	1.94257425742574	297.084845077461	0.249493937492641	240.804703675749	30.8176510074231	122.56371814093	63.0934532733633	0.288893634615938	0.187971896241668	0.427510831087441	0.695969952913117	0.450637492286291	0.227894801929181	0.487469549838155	0.730597407147863	279.464996387363	35.1574212893553	14.7301349325337	2.31955486524604	128	106	94	23.1390231608334	14.6433217674022	8.20835209581616	3810.29641429285	0.00829998352291293	120.482166890983	0.999878588285287	36	0.0515	0.0374
10	PI183458	5	A	2	1	1603	India	18	084405	20210405	277.06995056145	49.3018925759467	227.768057985504	2.8471007248188	1.62265576066405	3	12	2.35695895804937	416.014921269683	0.3727399368432	626.417673973635	57.6571902812714	194.488877780555	82.5168707823044	0.265442104717794	0.115487269691162	0.401915918906292	0.774104817636124	0.521517595307918	0.216663791616353	0.474526432590949	0.787717121588089	656.425652397198	42.1894526368408	28.2179455136216	3.46170643042813	146	134	101	50.2260166650414	35.3549765520379	14.5175840506257	5392.81117220695	0.00527356969945696	189.624875936118	0.999900121059494	40.4	0.0536	0.0314
10	PI183458	7	A	2	1	2358	India	15	083805	20210416	128.391545803462	35.0477618893179	93.3437839141445	1.39319080468872	1.91167699128944	1	8	2.83831672203765	250.48956951646	0.261412772633239	212.540008406995	26.3121638632473	92.7167490654769	32.6661039430845	0.230441979275723	0.165196080430288	0.389232853963741	0.697381691748281	0.414421839365954	0.240635400907716	0.485239399762849	0.759304084720121	254.44547970552	31.6049680453394	14.6870854937899	1.51191188964864	138	75	76	20.4070118279987	14.8869085399016	5.33822092755053	2746.24080549861	0.00594198761714467	168.293854587421	0.999650096868857	72.8	NA	NA
10	PI183458	6	B	4	6	2231	India	15	105148	20210409	180.366456035133	42.4007697606236	137.96568627451	2.60312615612283	1.24997730699737	1	10	2.8482428115016	332.230894607843	0.245209238263506	261.869805833023	30.1719453762384	131.102941176471	46.0294117647059	0.231191765165267	0.121847749031268	0.459988720402012	0.729391045180519	0.431603773584906	0.181372549019608	0.505284043441938	0.77219089390142	457.299401071703	38.5906862745098	21.1274509803922	2.17073961937716	152	66	64	26.7492333177143	19.8985966935794	6.6096873798539	3647.55667892157	0.00474686740085364	210.665248374152	0.999865271005268	48	NA	NA
10	PI183458	4	B	1	8	1215	India	18	084218	20210329	226.605156534602	44.8549980057498	181.750158528852	3.42924827412929	1.18158516010203	5	11	1.67311097992916	326.866975269499	0.377481425046116	639.584247368508	56.8807462411598	143.779327837666	85.9353202282816	0.276964186806097	0.160408314056482	0.395130517224869	0.714669195029923	0.462623768310518	0.18869123252859	0.519387971198645	0.763381512071156	423.926617929181	39.4166138237159	18.0722891566265	2.91331196025299	172	114	74	42.5947825611427	25.7292427729139	16.4950426811541	4617.51585288523	0.00687220815358112	145.513636614586	0.999931563389529	46	0.0567	0.0267
10	PI183458	3	A	3	2	962	India	18	093114	20210322	360.792448863776	49.6910067951537	311.101442068623	3.70358859605503	1.69044673106105	5	17	2.01413760603205	532.506551466932	0.28895175549648	402.560714217741	42.3978997034732	239.097463948284	118.709597215316	0.374773241611288	0.239994805345851	0.484198555420186	0.782591786961967	0.521398648005332	0.233361896600971	0.48950894982386	0.80002992342324	606.469628999726	43.0880159124814	24.5773247140726	4.44812358482845	138	131	110	49.6260111282526	34.0770899288127	15.0908874882824	6960.16130034809	0.00733445398109203	136.342801056216	0.999890625687239	45.5	0.0682	0.0459
10	PI183458	2	B	4	8	747	India	18	112248	20210315	152.365237727575	35.2067011422092	117.158536585366	2.92896341463415	1.1361473441783	4	8	1.01868877166541	193.186109756098	0.322335074420197	450.360435796572	46.7669331132831	82.4268292682927	80.9146341463415	0.249046040373679	0.195655779401431	0.50351353289977	0.704351568477429	0.358817903596021	0.171499617444529	0.488308148431523	0.777448355011477	155.683372992266	31.5975609756098	7.90243902439024	1.99196906603212	126	133	81	21.9851836704343	11.4100237953599	10.3918798334325	2926.47408536585	0.0127950019822032	78.1555173958489	0.999748082084663	39.5	0.0682	0.0315
10	PI183458	7	A	2	1	2358	India	18	083406	20210419	196.674654941412	40.2416256567261	156.433029284686	1.90771986932543	2.03769103911174	3	11	2.01804986974321	352.672971675468	0.24469221197841	242.792373105796	29.3853044755326	130.160825732117	64.498319731157	0.306850635874601	0.138447110607916	0.432048111611539	0.699590259287025	0.426363592944024	0.233821335322641	0.49884410356832	0.745050043516101	421.323364690823	36.4978396543447	20.7033125300048	2.33628355092744	146	98	94	27.63927586071	19.0355468876941	8.32427955635648	4210.81823091695	0.00554510797814847	180.33913928109	0.999748601350779	46.5	0.052	0.0269
10	PI183458	3	A	3	2	962	India	12	141604	20210316	141.855299835341	46.6612851257295	95.194014709612	3.80776058838448	0.535776070732667	1	7	3.67121535181237	201.042594471215	0.194279212753301	174.101929403086	26.6784576533005	109.168146081664	29.7362414405275	0.145006813664418	0.141346352917047	0.374908516822449	0.994338498212157	0.313206197854589	0.242463016195751	0.387706453260685	0.994338498212157	362.130223166812	42.1126046157748	16.3327415673345	1.76140486332984	162	45	41	18.0658970599879	13.8567922852461	4.024184600118	2863.28303322343	0.00486400954862711	205.591701661494	0.999804221692236	52.25	NA	NA
10	PI183458	2	B	4	8	747	India	12	161643	20210309	52.3007573522596	25.3709430348474	26.9298143174121	3.84711633105887	0.275906180956119	1	3	1.67269439421338	82.7859044727315	0.203871131962407	130.518180711568	18.7364536538885	32.4068667523064	19.3740511502978	0.213786704880239	0.213449663113842	NA	0.990667976424361	0.27953971372439	0.161018336607728	NA	0.990667976424361	90.5642387656516	23.4380474132897	7.14702791077893	0.60470533577723	66	21	11	9.48726960934685	6.11906157096364	3.31578728659265	1033.97465841411	0.0066770873803952	149.765899864682	0.99872226260016	52	NA	NA
10	PI183458	8	B	2	1	2729	India	18	083355	20210426	202.843349293096	41.1534789138356	161.689870379261	2.69483117298768	1.45795693544218	2	12	2.45250933222729	301.952040326452	0.217107785104561	175.802952211119	25.9989914950059	141.934709553529	57.8732597215555	0.282704436012364	0.192617101369401	0.392202947228783	0.709876543209877	0.456073446327684	0.265254237288136	0.479755178907721	0.84180790960452	423.949180884784	37.7700432069131	20.2232357177148	2.39807932399285	100	73	74	29.1404702044694	21.2479508003086	7.60217650186488	4244.5196231397	0.00565652543304375	176.786971407977	0.999906088725148	61.5	0.0651	0.0351
10	PI183458	4	B	1	8	1215	India	15	084054	20210326	144.824468645075	41.696327941557	103.128140703518	3.68314788226849	0.671521963258868	1	9	3.28661475713756	206.468957286432	0.256630707235465	269.833236275977	33.9507549307313	111.356783919598	33.8819095477387	0.218528084901989	0.112271298437833	0.348674157442394	0.993293091884641	0.359286672415445	0.165392354124749	0.43604765850002	0.993293091884641	310.374895835964	37.1105527638191	15.2010050251256	1.82460670185096	130	75	42	23.111395545567	17.1897489962375	5.69351152748668	2956.42587939699	0.00587871869255588	170.10509471499	0.999842107733734	28	NA	NA
10	PI183458	7	A	2	1	2358	India	12	114030	20210413	51.9208726942071	26.7023666925755	25.2185060016315	1.57615662510197	0.599197823331844	1	4	2.0891950688905	110.37008507167	0.155836192869073	62.7790028008183	13.2249406603223	33.5741755040205	16.0703880666589	0.114461094974034	0.114056315082667	NA	0.99	0.241160714285714	0.191238095238095	NA	0.99	77.1389421190699	24.1696771938003	6.30462650040788	0.578540538057096	70	19	18	6.80482843957526	4.55892660141753	2.18215712805198	1082.31849434798	0.00749998019371428	133.333685446009	0.999115167769176	55	NA	NA
10	PI183458	3	A	3	2	962	India	15	092836	20210319	236.846542372387	46.6178781214813	190.228664250906	3.65824354328665	1.11545188445715	1	12	2.60550985268797	372.46560039985	0.200511500622383	180.505191556506	28.5091841359105	170.173684868174	65.3130076221417	0.319548406252304	0.242571875361588	0.395822241577921	0.993979530403372	0.426694993747974	0.245635159542444	0.467859954614922	0.993979530403372	501.670083140289	41.0720979632638	21.9417718355617	2.94248022604418	152	91	75	27.2779166328184	19.7091216371769	7.23785184329461	4957.40503561165	0.00586536914385093	170.492252997984	0.999879099700539	66.86	NA	NA
11	PI183936	3	A	4	1	1040	India	12	150757	20210316	91.009244638352	40.9458411384788	50.0634034998732	1.11252007777496	1.09901271408273	1	4	2.07661996497373	196.725716459549	0.195926904804636	129.252558080476	24.0323846535851	60.1445599797109	28.9627187420746	0.196136701461099	0.180925805687884	0.393255989435955	0.993421052631579	0.323494152046784	0.229210526315789	0.412292243767313	0.993421052631579	138.673488152148	38.0801420238397	6.69540958660918	1.12994266702746	102	51	48	11.7953142385511	7.7092416799911	3.99009496792648	1915.78271620593	0.00814822416371124	122.726127792799	0.999741048718617	39.6	NA	NA
11	PI183936	3	A	4	1	1040	India	18	100440	20210322	259.7683977071	50.5938576772639	209.174540029836	2.46087694152748	1.68004583762344	3	13	1.67159763313609	481.549726504227	0.28680704010266	538.526154003414	44.166643460926	161.548980606663	96.6434609646942	0.275392231991757	0.18254746288133	0.473800026826397	0.75371181980902	0.484179981371355	0.244125558262282	0.49395235532391	0.780907429963459	495.666657229099	40.6887120835405	19.0452511188463	3.20975188427844	164	115	100	28.2274913695708	17.6156944858969	10.2092642628645	5577.7520512183	0.0064756259826347	154.425225095094	0.999774891585324	61	0.0445	0.0211
11	PI183936	8	B	3	8	2914	India	12	101423	20210420	50.0832751463278	31.4579446969166	18.6253304494112	0.809796976061356	0.731134860258507	1	3	1.43769183548189	98.9021629416006	0.168685422087302	67.517831886447	15.4168093877906	28.1422734919491	19.5746214852199	0.203595841109038	0.199500415409506	0.349653786017422	0.991735537190083	0.261570247933884	0.197245179063361	0.36849173553719	0.991735537190083	59.4886190135672	28.5988944965153	4.04950732996876	0.573382539980401	136	29	27	6.37723829281651	3.66208208989749	2.67053892645115	1015.24122807018	0.00963852497314878	103.750314782171	0.999683114531462	41.67	NA	NA
11	PI183936	7	A	1	4	2293	India	18	081035	20210419	155.764762177414	37.9779162820706	117.786845895343	3.02017553577803	1.02691258020419	1	10	2.66438356164384	271.91679068651	0.178485927212995	129.025289943421	20.3644888997225	112.049927988478	42.0547287566011	0.261689021144457	0.233769945604661	0.39869734715223	0.783406225881142	0.402306834748306	0.260843838435812	0.425665261014977	0.836231884057971	361.263995230115	35.405664906385	19.3590974555929	1.84955180923043	116	55	52	18.2695998042356	13.2888280847931	4.78866825125049	3279.90128420547	0.00511966825825616	195.32515576324	0.999873864410154	55.33	0.0339	0.0133
11	PI183936	6	B	4	1	2166	India	15	101718	20210409	145.317533264774	38.7507691322202	106.566764132554	3.55222547108512	0.774178182054607	1	9	1.62628062360802	284.577095516569	0.150463963228631	76.5791393118	17.5360719565681	88.9619883040936	54.7027290448343	0.275698227211685	0.230434651252157	0.399667048353464	0.993286337697214	0.342228935884525	0.190623251650442	0.458159497434422	0.993286337697214	347.652301729117	35.8308966861598	19.3957115009747	1.75030113729201	96	45	41	14.3959559672207	8.74645902442917	5.44178598163158	3181.94444444444	0.0050346312352501	198.62427917232	0.999916233227315	44.57	NA	NA
11	PI183936	6	B	4	1	2166	India	12	133816	20210406	105.337671727855	34.4657098135476	70.8719619143072	2.72584468901182	0.754372973620872	1	7	1.77915135315737	204.782660987221	0.147216807150926	71.6633965051426	15.418439403513	66.7126033575545	37.496867952894	0.244199715680019	0.198797503066391	0.41764099905624	0.992223950233281	0.369736212465606	0.224987039917055	0.455467161143677	0.992223950233281	214.461412520441	31.7088449010273	13.4928589325983	1.30555589213792	92	40	35	11.1898092117939	7.29764621362737	3.74888224136982	2257.60147832623	0.00608760278501607	164.268273623467	0.999845730684342	58.4	NA	NA
11	PI183936	2	B	1	6	448	India	18	084642	20210315	166.674905843887	35.3334424292527	131.341463414634	3.75261324041812	0.990562979253428	2	11	2.23455350897645	328.360841463415	0.19899310659236	140.421225500836	23.6567907241538	116.878048780488	52.3048780487805	0.28241918516968	0.230176218124467	0.396761986122369	0.993135838150289	0.394653179190751	0.227998554913295	0.439155828516378	0.993135838150289	289.383997620464	33.280487804878	15.9146341463415	2.06320642474717	100	74	52	20.7023535098156	14.1957168352171	6.23854848304581	3603.65853658537	0.007129649329999	140.259352699488	0.999927269592764	63.2	0.0401	0.0234
11	PI183936	6	B	4	1	2166	India	18	104007	20210412	169.66714383921	38.845226030991	130.821917808219	4.67221135029354	0.720809295269935	1	10	1.68911229135053	335.200769045902	0.179350299385888	120.679990481157	22.2751257867196	107.005527517424	63.3501562124489	0.275980224965629	0.182987987032825	0.365454833764102	0.993284083277367	0.34077281013144	0.185798419176525	0.43806965365058	0.993284083277367	403.197808283866	35.4962749339101	21.8216774813747	2.04705219574468	84	57	41	20.5377005589895	13.0230465993232	7.27117213945934	3767.14581831291	0.00507704197217135	196.965084291458	0.99555192367927	45.2	0.0351	0.0172
11	PI183936	5	A	2	5	1658	India	12	135808	20210330	143.263076248302	39.9167220816353	103.346354166667	1.98742988782051	1.30271217896231	1	7	3.10976532929599	256.918841145833	0.255424084217734	290.088017530198	30.5198260923085	106.979166666667	34.4010416666667	0.190818708075051	0.169134547264568	0.411060046858961	0.993065187239945	0.348581030619865	0.20980960786786	0.431632311444832	0.993065187239945	332.100507948134	37.03125	17.7604166666667	1.84088812934028	116	59	59	21.0097206963433	15.7068888346354	5.15492757161458	2832.60416666667	0.00554316565401876	180.402330079204	0.99987896918051	40	NA	NA
11	PI183936	5	A	2	5	1658	India	15	090921	20210402	194.538023782836	38.9007688808752	155.637254901961	2.82976827094474	1.41385380243833	1	12	3.78660578386606	282.451960784314	0.175305075734	155.227532231103	20.4096704105672	152.438725490196	40.2573529411765	0.240012124029615	0.218778901619006	0.430174341948914	0.720869856919913	0.403458265987619	0.245696428256149	0.458215160664003	0.800290730180029	320.201214677047	36.0906862745098	16.8137254901961	2.36147154940408	132	72	71	18.5705880851115	14.5541979046521	3.79556540753556	3891.79074754902	0.00737496124674555	135.593932841516	0.999870622779488	30.67	NA	NA
11	PI183936	2	B	1	6	448	India	15	083809	20210312	114.991324823599	34.7946634927045	80.1966613308941	2.67322204436314	0.862201182267222	1	8	2.83333333333333	215.651303453007	0.188522305994254	121.523867206672	20.8774122895799	85.3304367710954	30.1166247427395	0.227839761624325	0.206852226011593	0.383687927356817	0.993466299862448	0.350767996331958	0.219996561210454	0.405271462092402	0.993466299862448	192.474646800741	32.7921335467642	11.1365195517951	1.31999841657712	108	53	41	14.6381150542885	10.4623307200406	4.02444599939686	2437.27561170821	0.00685803786897527	145.814301277607	0.99990176959836	60	NA	NA
11	PI183936	7	A	1	4	2293	India	15	081230	20210416	124.932484469599	34.1691901249707	90.763294344628	2.52120262068411	1.05358072194083	1	8	2.9249617151608	221.793404075726	0.214413172599413	159.177148520879	22.133809965623	92.1258893042325	31.4964427830701	0.207691979532366	0.17462630778294	0.399732861862482	0.99251497005988	0.369365435795077	0.235503992015968	0.438604041916168	0.99251497005988	273.256481544315	31.749668395032	16.7490654769082	1.49068289023637	76	51	46	16.7292512594431	12.1851548544273	4.4085070765779	2586.07862052333	0.00545525171740391	183.309598127195	0.999834886701862	45.2	NA	NA
11	PI183936	8	B	3	8	2914	India	15	094734	20210423	68.6375693403822	36.3218310771859	32.3157382631963	1.00986682072488	0.881012852353126	1	3	1.68258706467662	133.911590853807	0.190299624185708	98.2655019403267	19.8869261751103	41.1335441498419	24.446606665045	0.232922913098107	0.221884786843237	0.368333240228665	0.992737835875091	0.291802832244009	0.213853442611613	0.385403050108932	0.992737835875091	80.7320464504787	32.9846752614936	5.18122111408416	0.797617986072572	128	37	37	9.28893229306118	5.59782266857535	3.62803759762906	1386.64862563853	0.00987981874783558	101.216431750742	0.999777099789638	56	NA	NA
11	PI183936	2	B	1	6	448	India	12	130346	20210309	75.428877108847	36.7158092587944	38.7130678500526	1.43381732777972	0.735378044092349	1	4	2.14487804878049	160.457911946748	0.156480500844996	77.6361458818509	17.9806716172226	51.3488263459068	23.9402078710732	0.168660196872271	0.165879122646212	0.370547175866495	0.99375	0.266398635477583	0.195526315789474	0.38141447368421	0.99375	111.901854332867	35.022772392853	5.86243139086769	0.879236648569193	92	38	30	8.87035833591692	5.82652820487384	2.95874656285228	1629.40412238701	0.00785721249939063	127.271599193423	0.999846276529308	73	NA	NA
11	PI183936	4	B	1	5	1184	India	18	082625	20210329	145.286015312664	44.1065606519153	101.179454660748	2.59434499130124	0.884222197867211	1	8	3.01573676680973	275.906227013316	0.240971659919028	237.401535800261	31.203082925886	106.937222574509	35.4597336715282	0.229695289300084	0.206294873094311	0.35930021909388	0.993319973279893	0.322165698919206	0.203173012692051	0.417093446151562	0.993319973279893	324.240056712516	37.4762206721623	16.284083703234	1.80592208301886	126	83	49	23.8548828695954	17.9816954967351	5.64278272520044	2982.78218135701	0.00556970690583138	179.542661204133	0.999904771616211	62.86	0.0239	0.0109
11	PI183936	3	A	4	1	1040	India	15	100440	20210319	182.623499395097	46.9368818766664	135.686617518431	1.9110791199779	1.51266972072331	1	9	2.12984496124031	366.076358865425	0.209850576980314	210.640402763237	30.2818724719482	123.591153317506	58.0282394102212	0.22507526913398	0.166467026500775	0.451505848593252	0.709635301407453	0.390277800288497	0.236277330264672	0.479884622372963	0.795262754123514	269.694175817393	42.958890416094	12.1329501436961	2.26939138732634	176	91	81	21.8466197754875	14.8853963594715	6.69341649636603	3872.15887792078	0.00841468444933315	118.839869281046	0.999864229709041	58	NA	NA
11	PI183936	8	B	3	8	2914	India	18	093703	20210426	89.8152344909248	42.2156185523746	47.5996159385502	1.08180945314887	1.04226827673771	1	4	1.9132	143.561425828133	0.188846615820307	120.831593644657	23.6186619109415	57.4051848295727	30.0048007681229	0.268401788476833	0.203633972856671	0.359182873274781	0.793287327478043	0.296588057488308	0.16745987106823	0.500506707846733	0.843475533249686	111.530927041462	37.9740758521363	6.08497359577532	1.04908768120134	90	59	54	11.4656727217497	7.13489098246118	4.23769195294003	1835.56319011042	0.00940624909188948	106.312302622546	0.999530668977219	43.8	0.0346	0.0134
11	PI183936	7	A	1	4	2293	India	12	111429	20210413	89.1372706110396	28.8995360812645	60.2377345297751	1.88242920405547	1.10728421072287	1	7	2.6289156626506	160.232432117469	0.134533751500011	51.3562413626543	11.663393322942	63.5706794079944	24.1813308472206	0.208950785400516	0.18419230754888	0.400465907968653	0.991887275832622	0.375280209222886	0.231060143955105	0.45777867081931	0.991887275832622	145.535878673585	26.8383638270598	11.0010488288078	1.02263151445304	114	45	40	7.69482681952595	5.305325380094	2.29256873777977	1911.92168744902	0.00702666259188668	142.315073041169	0.999770612860678	44	NA	NA
11	PI183936	4	B	1	5	1184	India	12	112729	20210323	52.1553020498327	30.6364848455316	21.5188172043011	1.07594086021505	0.652816408306615	1	3	1.79101123595506	118.577150537634	0.190975123962338	124.267732192416	18.6763624139497	32.1370967741935	17.9435483870968	0.232672435070823	0.229125146768014	0.373784392789374	0.98991935483871	0.283870967741935	0.221301663306452	0.382224462365591	0.98991935483871	68.5298697826338	26.1021505376344	4.71774193548387	0.673126951092612	68	22	20	7.26973945687363	4.98359636952249	2.21738062203723	1143.17372311828	0.00982238771542492	101.808239398819	1	55.56	NA	NA
11	PI183936	5	A	2	5	1658	India	18	090916	20210405	266.822764889563	45.8155167016099	221.007248187953	3.50805155853894	1.37507998458929	1	14	3.18163869693978	335.718382904274	0.304773592009726	514.56259235826	41.8192114401697	201.387153211697	63.2966758310422	0.284726162216795	0.252125842597487	0.447014435033832	0.765800769686205	0.446803311812193	0.266133806986383	0.462765607525821	0.804063055062167	478.701400630847	41.7645588602849	20.9447638090477	3.30772093280104	156	94	86	40.7426925135749	30.9934076091075	9.45667732029752	5107.6199700075	0.00690977909912532	144.722426817753	0.999896516287905	45	0.0552	0.0169
11	PI183936	4	B	1	5	1184	India	15	082159	20210326	94.32116388898	33.5045809744071	60.8165829145729	2.09712354877837	0.865553281270761	1	7	2.88259958071279	187.499585427136	0.168332899401557	88.9401293845072	17.0542127902189	69.0954773869347	23.9698492462312	0.205987698300751	0.195674356336321	0.370517712260314	0.991579791499599	0.323673367806874	0.229450681635926	0.393644747393745	0.991579791499599	175.778626171056	30.9673366834171	10.5653266331658	1.16916239488902	110	41	35	11.5457745700866	8.65492664326659	2.75687482639327	1999.6875	0.00665133423987092	150.345774838013	0.999422799422799	56	NA	NA
12	PI199355	5	A	2	1	1608	Kenya	18	084629	20210405	257.357453547869	44.848080891033	212.509372656836	3.32045894776306	1.4270398806027	3	13	2.0398243045388	439.45047488128	0.365393080795542	741.935542709576	53.8955415165267	174.106473381655	85.3536615846039	0.329783087220011	0.273908509902183	0.394887682850246	0.737802082814291	0.396195858662614	0.175379939209726	0.454945722970039	0.796439426834564	551.07966010247	40.6648337915521	24.0564858785304	3.24244107680903	136	122	86	43.8571116718446	29.0528155264358	14.4829138878739	5074.81254686328	0.0058837974099899	169.958265099701	0.999878498184149	50	0.052	0.0178
12	PI199355	2	B	3	3	590	Kenya	18	100706	20210315	166.160346484718	36.4286391676448	129.731707317073	3.01701644923426	1.18038996192292	1	11	5.13987284287012	236.321426829268	0.1704185778846	115.048683196946	18.816850465597	138.024390243902	26.8536585365854	0.128772165051226	0.119323081842952	0.438387796028609	0.760943060498221	0.37643797070264	0.241620064395865	0.459917587563214	0.791459074733096	254.713191552647	33.8658536585366	13.9268292682927	2.01070791195717	128	63	58	16.040489292088	12.8132064247472	3.01189767995241	3378.26981707317	0.0078940077649711	126.678365384615	0.999764788489235	39.33	0.0375	0.0149
12	PI199355	4	B	4	1	1421	Kenya	15	101803	20210326	254.04086719981	43.0358420741814	211.005025125628	3.6380176745798	1.34771384047801	1	14	2.25925324675325	389.265288944724	0.178054245626178	130.037628795942	23.0566055114188	174.836683417085	77.3869346733668	0.269209830339842	0.216085702790515	0.410537708746571	0.708537088886882	0.464950800569678	0.227419691280768	0.495115846027046	0.787672090112641	469.970297467236	39.6482412060302	21.5577889447236	3.16863841822176	136	79	77	27.0798480467665	19.0380293426934	7.66994520340396	5274.30904522613	0.00674220995517842	148.31932061563	0.999918413135485	53	NA	NA
12	PI199355	6	B	3	5	2118	Kenya	15	095606	20210409	279.666396088062	41.4311019704151	238.235294117647	7.21925133689839	0.796503072101835	1	17	2.74705979791287	396.571629901961	0.277174214545912	407.564010173337	33.9450309158682	203.235294117647	73.9828431372549	0.26661806215047	0.1207980796719	0.400228806038089	0.715296198054819	0.462014374514375	0.236698717948718	0.475267094017094	0.806623931623932	577.593954248366	37.7573529411765	27.0955882352941	3.39728109381007	102	67	54	46.3168838307382	34.7756872356786	11.2028726931949	5166.42463235294	0.00588178090996645	170.016533309756	0.999925427998706	29	NA	NA
12	PI199355	3	A	2	4	883	Kenya	15	085818	20210319	155.555743060981	40.8112722375393	114.744470823441	2.04900840756145	1.37216991604809	1	8	2.93103448275862	301.374034736974	0.156345173691858	119.413539633728	19.2037966364723	114.70698488067	39.135324253405	0.217171866276937	0.191910362854376	0.41302783109405	0.977902374670185	0.372903316999623	0.227493403693931	0.456532617596215	0.977902374670185	446.447913782925	37.4609521429464	22.4415844058478	1.92230799867643	184	72	65	16.26707475013	12.8374013936952	3.23163831681325	3284.18249406473	0.00430578336090312	232.245776478233	0.999817669504385	44.5	NA	NA
12	PI199355	2	B	3	3	590	Kenya	15	094956	20210312	139.1525080501	34.9791716677543	104.173336382346	2.74140358900911	1.08636077380387	1	10	4.79748670855486	217.114509490053	0.156350452102848	90.6587038348375	16.1970080157414	113.491882003201	23.6565286988338	0.132533735989797	0.128001158246198	0.37912467891721	0.993430152143845	0.30770000727961	0.242020427705075	0.400603545831762	0.993430152143845	229.111106765007	32.746398353533	13.3089412302767	1.5681272662021	122	46	46	12.3015302568947	9.5398875361872	2.6070524337309	2804.31482963641	0.00684439653905771	146.104918716132	0.999707835325365	42.8	NA	NA
12	PI199355	7	A	4	1	2546	Kenya	12	144227	20210413	130.226871221514	42.1135977102682	88.1132735112458	2.1491042319816	0.973557288600002	1	8	3.8983286908078	221.996527211281	0.217942806675237	220.843325471994	23.8575420796824	97.8557277706561	25.101969467428	0.162681143090203	0.156432238693068	0.368354761358129	0.993365921787709	0.279951287641368	0.2168657291466	0.38141188420518	0.99336592178771	225.319402928238	33.0963757137863	13.122013751311	1.43290638897662	202	65	52	16.3784690516326	12.8063886520441	3.41257432870862	2492.83591655984	0.00635944517140848	157.246422140081	0.999347443740328	50.67	NA	NA
12	PI199355	4	B	4	1	1421	Kenya	12	135759	20210323	179.955873040884	42.2273784172283	137.728494623656	3.93509984639017	0.828846149391087	1	10	2.94255952380952	351.055067204301	0.222105734767018	183.09072538354	28.1357155106544	132.889784946237	45.1612903225806	0.21636314733402	0.187178516469188	0.382495168271918	0.993563685636856	0.355874951606659	0.191838649155722	0.427055103884372	0.993563685636856	362.236331512314	39.1397849462366	17.5806451612903	2.39315961382819	106	48	45	24.7278406463175	18.281195802983	6.20573910278645	3735.0252016129	0.00660662502802217	151.363214312675	0.999875816778614	69.6	NA	NA
12	PI199355	1	A	4	5	334	Kenya	15	124251	20210226	20.2115963339937	11.1524934975574	9.05910283643634	2.26477570910908	0.358664185805271	1	3	1.42705167173252	31.8059102836436	0.0730671770929626	35.8328051578512	6.71747835142109	11.7331000874672	8.22191678120705	0.173371465925805	0.172262444031316	NA	0.976303317535545	0.374111374407583	0.173380726698262	NA	0.976303317535545	12.3170885764771	10.1336998625515	2.29913782331626	0.249344206780885	24	7	7	3.01713125852203	1.75493355304768	1.24859462844505	361.184868174435	0.0202437617650228	49.3979336255479	0.998604732283007	52.31	NA	NA
12	PI199355	8	B	4	5	2972	Kenya	15	100631	20210423	170.457237689301	37.5212123913199	132.936025297981	2.65872050595962	1.33257954136809	1	11	3.70582226762002	314.055631233277	0.216097719282646	179.806290898338	23.8710034330549	132.376550717587	35.7212357090732	0.206427870827458	0.185856667602369	0.410223665599439	0.753653976886472	0.368110129163834	0.240652617267165	0.448157715839565	0.833276682528892	348.143461298753	35.1131111651666	18.7667234249574	2.04448779404841	90	56	57	22.6452244605295	17.7879757431826	4.67328401632135	3616.48017513987	0.0058725439978721	170.283951957167	1	43	NA	NA
12	PI199355	6	B	3	5	2118	Kenya	18	101713	20210412	294.249603688753	39.5752465630625	254.674357125691	8.21530184276422	0.783317924516326	2	18	2.73631764525525	374.247104061524	0.245627949543159	285.383803791715	29.4682154843054	214.479692381639	78.3826003364576	0.271036115765824	0.14598422385687	0.397092992527074	0.705947638583348	0.453363995020992	0.212276931701392	0.473642903858731	0.773871811641596	568.815839000305	36.253304494112	27.9500120163422	3.5191335342237	114	55	53	42.6937881373029	31.3461635870927	10.9887009418606	5439.79361932228	0.0061867713466077	161.635196126703	0.999789089190758	58.67	0.0597	0.0393
12	PI199355	8	B	4	5	2972	Kenya	18	095744	20210426	216.965965624935	39.5175738822561	177.448391742679	3.77549769665274	1.18934426845226	1	13	4.19488074461896	316.513862217955	0.19667537049831	156.933409847703	22.803195388036	173.091694671147	41.2626020163226	0.231921614353133	0.203926087465463	0.378371681060319	0.733122733122733	0.393069361154468	0.26047476047476	0.447089947089947	0.857142857142857	456.304093628576	36.9419107057129	23.0316850696111	2.57266318635946	102	61	62	27.4951577466029	22.4652843158698	4.76101140176667	4546.87950072012	0.00563804537868898	177.366433370661	0.999816015310669	52	0.0452	0.0205
12	PI199355	7	A	4	1	2546	Kenya	18	095006	20210419	261.487669177015	49.2217066230066	212.265962554009	3.72396425533348	1.15802567425319	1	14	4.34633540372671	377.118050888142	0.24621314834324	390.099363562872	35.5836646110737	209.961593855017	48.3077292366779	0.230245686476864	0.112544899767985	0.381134073107663	0.707126675612888	0.400270513086317	0.253480462919919	0.452903964449964	0.7702307259426	611.78009796978	42.3787806048968	25.192030724916	3.09972783355371	162	81	81	32.7619509856095	26.8699256883502	5.58394672000137	5122.06703072492	0.00506673532506254	197.365746549561	0.999827457358889	52	0.0634	0.0265
12	PI199355	3	A	2	4	883	Kenya	12	131857	20210316	89.4441114038708	38.6705887054179	50.773522698453	1.6924507566151	0.775783379677303	1	5	2.48728382502543	169.035949784428	0.199143012329623	139.856046485219	22.6259953387295	62.0086228759828	24.9302561501395	0.151685456901786	0.146877567242084	0.389043963712491	0.993021632937893	0.302093510118632	0.237660978240183	0.405891735619579	0.993021632937893	260.57246526379	35.861019528278	14.0628962718742	1.10244584106166	120	37	34	13.2676004288604	9.79031724519238	3.37406958620139	1805.36076591428	0.00423086084688801	236.358518086348	0.999794006497883	60	NA	NA
12	PI199355	4	B	4	1	1421	Kenya	18	102230	20210329	316.224692784138	47.0046547372131	269.220038046925	4.2065630944832	1.36156728217241	2	16	2.14017506025625	439.192276474318	0.219142084653506	239.089353162343	30.78621313359	213.963221306278	99.9746353836398	0.300328362961213	0.199957492699689	0.378463145285174	0.718892486418316	0.50216003346915	0.221478463329453	0.482323022340484	0.760566848750784	602.043966675366	43.0564362714014	24.7305009511731	3.98145664793808	146	95	85	38.1044653868285	26.0906523668348	11.5408200234104	6544.22003804692	0.00661323236893255	151.211985941666	0.999936688224326	46	0.0552	0.0265
12	PI199355	7	A	4	1	2546	Kenya	15	095033	20210416	198.603866067851	49.1163464730124	149.487519594839	3.24972868684433	0.936551745054475	1	10	4.79919087899963	294.595695164597	0.223482128136777	283.94237564757	28.5390661537162	157.349571928132	32.7866875678283	0.183649686720237	0.175101929596926	0.387521293697066	0.994061757719715	0.328636527935557	0.237957244655582	0.408714370546318	0.994061757719715	457.052796332513	40.2869890268901	21.5121186542867	2.2927319365243	142	62	66	26.6901231600401	22.1371934556113	4.32446350356223	3891.33305197154	0.00501633937024708	199.348554033486	0.999593618517382	50.67	NA	NA
12	PI199355	3	A	2	4	883	Kenya	18	085858	20210322	218.235835643437	40.8116685623829	177.424167081054	2.72960257047776	1.5926817571951	1	13	3.27529870763229	338.209634510194	0.237051018539391	255.735197471643	30.1905090107205	166.981601193436	50.9820984584784	0.269490556370491	0.169159980411379	0.394115296699682	0.729554171093145	0.389073950699534	0.226789283334919	0.46062839827212	0.776704419276038	568.27637884722	36.9094977623073	27.2252610641472	2.7096432080049	172	91	77	27.6955270378903	21.4986458120318	5.885240575146	4559.93753107907	0.00476817849353788	209.723692465636	0.999779632460418	45	0.0423	0.0239
12	PI199355	1	A	4	5	334	Kenya	12	104031	20210223	7.47757532670131	3.99952303598411	3.4780522907172	0.69561045814344	1.2501490690301	2	2	0.691489361702128	16.9720436555529	0.0342809712901416	35.7672245045217	3.0637673593129	3.11825377788439	4.50947469417126	0.259610283615589	0.257253127495342	NA	0.940828402366864	0.340828402366864	0.190828402366864	NA	0.940828402366864	2.4873334065569	3.58599184456704	1.59510674022547	0.0914815120179377	14	5	6	0.856488464325173	0.492648079656347	0.357008039038556	154.989206044615	0.0367789504120283	27.189465408805	0.997487226735908	NA	NA	NA
12	PI199355	6	B	3	5	2118	Kenya	12	131938	20210406	191.178147755973	35.1896736893232	155.98847406665	7.42802257460238	0.596765977013637	1	13	3.13815789473684	308.58108243548	0.167702472339705	125.066427881548	17.4583538175441	143.422701077424	45.7028313705838	0.239903658295575	0.178961492565684	0.371439237012647	0.99250936329588	0.393561619404316	0.204556803995006	0.431781701444623	0.99250936329588	379.734696226118	32.9240791781508	21.9118015534954	2.36940030628925	108	35	37	23.8004188954087	19.0540844185813	4.50713428692383	3712.6299799549	0.00623962026603532	160.266163222046	0.999901089988329	43.5	NA	NA
12	PI199355	8	B	4	5	2972	Kenya	12	102403	20210420	100.22729959538	31.3856749859112	68.8416246094689	2.02475366498438	1.08329675927831	1	6	3.1885162601626	207.448017303533	0.19780122924218	119.937637495712	18.7722539544198	75.4025474645518	23.6481614996395	0.176301016957404	0.164717918843481	0.399600395344478	0.992076069730586	0.323878996923651	0.220285261489699	0.431854199683043	0.992076069730586	173.549293080406	29.5361691900985	11.6077865897621	1.19022721658485	58	40	38	12.3237899144856	9.07824403264864	3.14299112257703	2085.29950732997	0.0068581507620052	145.811901006915	1	37.71	NA	NA
12	PI199355	5	A	2	1	1608	Kenya	12	130855	20210330	113.424336356516	39.6873571898495	73.7369791666667	1.44582312091503	1.28504399413735	1	5	2.11696331274973	217.079440104167	0.221978881082935	198.02040811727	26.4963223174165	75.8854166666667	35.8463541666667	0.186889586514213	0.158305683266486	0.406817517069167	0.993281471004243	0.326427600743268	0.217090181924596	0.445662423385196	0.993281471004243	296.211836073134	36.4713541666667	15.3255208333333	1.45484076605903	118	64	59	15.8498975965712	10.9881930881076	4.73649766710069	2411.1865234375	0.0049114876209735	203.604300198112	0.99958166545265	35.09	NA	NA
12	PI199355	1	A	4	5	334	Kenya	18	110805	20210301	30.3948161158705	17.4887691393588	12.9060469765117	1.84372099664453	0.400256870236018	1	4	2.08853575482406	49.6945527236382	0.188377911220138	124.391252571552	16.8284852909066	22.9885057471264	11.0069965017491	0.164497719996397	0.163702437795564	NA	0.985228951255539	0.258282338046001	0.137124569177745	NA	0.985228951255539	25.1235420520624	16.4417791104448	2.97351324337831	0.424731412404742	52	16	12	5.59350665746587	3.23723070998234	2.33641300289386	570.545977011494	0.0169057138330491	59.151598676957	0.999274963225298	52.94	0.0226	0.0112
12	PI199355	2	B	3	3	590	Kenya	12	150240	20210309	84.5698337288422	30.6868487936559	53.8829849351863	2.07242249750716	0.847268488688064	1	5	3.21369539551358	166.376480205535	0.198306464642696	127.721165926502	18.3632755620883	63.5758495854257	19.7827864066332	0.132413727307985	0.130254722843584	0.346908939014202	0.992424242424243	0.26555023923445	0.213811042758411	0.355462519936204	0.992424242424242	157.117352480572	28.821674646736	10.6621511152633	0.97347466999952	88	32	31	9.45542506809652	6.53365431358041	2.84718838408237	1676.07438981665	0.00619584440948299	161.398500980667	0.999812531207245	45.2	NA	NA
12	PI199355	5	A	2	1	1608	Kenya	15	084541	20210402	174.711334268421	38.3020205429307	136.40931372549	2.351884719405	1.51428042640703	2	10	2.04022015241321	315.426629901961	0.170445925197691	132.461865491639	21.2023156158411	118.112745098039	57.8921568627451	0.234497094294619	0.200783335733272	0.420559932606979	0.754424661876585	0.384621305418719	0.22481684981685	0.465515331442751	0.827152014652015	395.661299139754	35.281862745098	20.5269607843137	2.15692281814687	166	90	73	17.4565146217801	12.1105764609765	5.10170367166474	3698.63511029412	0.00545143743610114	183.437856844451	0.99987634368713	43.6	NA	NA
13	PI201869	6	B	3	1	2074	Iran	15	093609	20210409	376.691542957149	37.6808217095858	339.010721247563	11.6900248706056	0.769622282218504	5	23	1.84589738840526	433.603131091618	0.172897905154682	129.589081661076	19.2175875518293	242.836257309942	131.554580896686	0.399614985366536	0.18809391823734	0.566012157505645	0.763626834381551	0.454288055133859	0.264011180992313	0.475005823433496	0.852288609364081	687.072161804772	34.3810916179337	29.1666666666667	4.56129188848231	124	61	60	36.8805608278331	24.0212206794873	12.3957893976874	7052.8493542885	0.00663873773680613	150.631044581842	0.998853285923758	45.33	NA	NA
13	PI201869	3	A	4	1	1036	Iran	18	100346	20210322	86.6560970807858	33.896276096201	52.7598209845848	1.09916293717885	1.41608475998281	1	5	0.906666666666667	193.177486325211	0.18533606244195	113.989539014961	19.999476491102	41.4221780208851	45.6862257583292	0.325135209266022	0.233316400688182	0.414639084507042	0.727845982142857	0.426025390625	0.179154829545455	0.473736213235294	0.790494791666667	155.621889157125	30.9920437593237	9.83341621084038	1.0828991021782	134	68	54	9.75090214288841	4.64285069610924	4.97481405724507	1909.99191944306	0.00695852690160343	143.708577137149	1	49	0.0148	0.0056
13	PI201869	1	A	2	1	99	Iran	18	085455	20210301	125.82949955616	38.010908851512	87.8185907046477	1.46364317841079	1.57849422212943	1	8	1.18435630401064	238.007883558221	0.208918163753046	158.815060110961	23.1980745744565	66.7791104447776	56.384307846077	0.335227376003317	0.253465832922995	0.402843511927064	0.693938258569206	0.449350568252779	0.212095666291995	0.48525154126503	0.766204571000375	214.611896950076	32.9585207396302	11.1319340329835	1.5387733419647	96	73	71	13.5532402464435	7.39026413829567	5.98167308150023	2684.56396801599	0.00717002814770636	139.46946642321	0.999861814036239	57.6	0.0311	0.0193
13	PI201869	1	A	2	1	99	Iran	15	092023	20210226	62.2782590998766	32.6768596246798	29.6013994751968	0.845754270719908	1.07109435857678	1	3	1.24897587619481	138.009471448207	0.139260568888532	62.4567298528187	14.060351730083	34.2871423216294	27.4522054229664	0.286875209706573	0.263787718986976	0.393203706265757	0.991586538461538	0.361961996336996	0.251302083333333	0.425347222222222	0.991586538461538	75.2964077306447	30.6510058727977	4.72322878920405	0.77145255210041	96	48	39	5.64757992711374	3.04131233806191	2.52997716135095	1365.43796076471	0.0102455425876371	97.603420360251	0.999885973338493	52	NA	NA
13	PI201869	2	B	3	8	651	Iran	18	103604	20210315	172.674213374838	36.3205548382526	136.353658536585	2.13052591463415	1.76208761911851	3	10	1.71769037008332	280.270634146341	0.196373612242276	135.121423170702	21.4043192513762	108.109756097561	62.9390243902439	0.308680819801306	0.191571652862607	0.455978428208537	0.707050573573688	0.462063269370022	0.221530292058895	0.482738957277335	0.77105961863384	341.032198096371	33.3658536585366	17.9634146341463	2.08596073765616	128	84	79	19.4623364069007	12.4022903033908	6.82703747769185	3615.84298780488	0.00611660936797144	163.489269927278	0.999755532509402	66	0.039	0.0181
13	PI201869	1	A	2	1	99	Iran	12	084502	20210223	25.4419810562065	23.3551496817762	2.08683137443032	0.208683137443032	0.428171094437596	1	1	0.635782747603834	54.3167306308467	0.140720543966831	54.7379545037834	13.0006765379697	9.54665387383066	15.0155912688894	0.269909906601545	0.255494864131368	0.354040941900367	0.989882854100106	0.379233226837061	0.284078807241747	0.36599219027334	0.989882854100106	20.1969171190734	22.0556488366515	2.03885823938594	0.294581975806189	40	13	10	3.99370379931925	1.54583617870562	2.43404111064079	513.171623890621	0.0145854921357277	68.561279296875	0.999460045626145	NA	NA	NA
13	PI201869	5	A	3	7	1765	Iran	15	100310	20210402	347.04183199247	40.9511457179598	306.09068627451	17.0050381263617	0.439548141680095	6	20	2.25148945921173	279.651286764706	0.211135894687094	197.425981346894	27.6538814116277	240.821078431373	106.960784313725	0.332902513628046	0.0512526712926247	0.604761757009678	0.726102941176471	0.537173202614379	0.160594919786096	0.575720439691028	0.769050802139037	651.50655697328	36.4093137254902	29.7916666666667	4.26203263168012	150	65	47	51.6369530348904	35.1939458381392	15.8719002306805	6985.68933823529	0.00654181080153722	152.862873956094	0.999868774179993	55.33	NA	NA
13	PI201869	6	B	3	1	2074	Iran	18	094420	20210412	462.483665214589	38.631225897117	423.852439317472	8.47704878634944	1.29428975754382	6	27	1.56578068652331	542.162617159337	0.261751597043284	389.101039896178	31.0962661196492	281.735159817352	179.932708483538	0.38980085451151	0.186100660783704	0.557695920190492	0.774395635542614	0.558624914908101	0.213478556841389	0.515381373788453	0.788076385654402	763.525633506125	34.8714251381879	28.6229271809661	5.54755909998665	136	91	83	61.3337022272425	39.4344527735803	21.3413530072131	8632.12719298246	0.00726571428193203	137.632717334721	0.999639641335757	52	0.1291	0.0761
13	PI201869	4	B	3	7	1397	Iran	18	101212	20210329	357.949694399748	47.4614255348145	310.488268864933	3.98061883160171	1.64343989083902	6	16	1.6188344988345	389.705757767914	0.295587489017312	387.80613567373	42.4560408342854	220.190234622701	136.017755231452	0.304763999691085	0.0349533894863852	0.387527121750554	0.746908162590074	0.559548830040633	0.265803143763071	0.527758803885853	0.758102755370515	554.357040349765	41.3062777425491	22.9549778059607	4.51753950354031	186	144	114	55.7298981997476	34.7373005019444	20.4996604245638	6491.22859860495	0.00814915149393615	122.712162210275	0.99993651027271	53.2	0.1084	0.0557
13	PI201869	7	A	4	1	2548	Iran	18	095206	20210419	324.872369170242	44.2794743070632	280.592894863179	4.31681376712582	1.46794877349372	6	16	1.82783342119135	497.556361017763	0.26366577060695	401.795787250048	34.2287773915505	208.077292366779	113.838214114258	0.240061670119093	0.0424833598161086	0.367508721137831	0.753894156817695	0.524493179234559	0.214685960591133	0.501199949475812	0.774899938423645	673.085033979897	38.4901584253481	24.1718674987998	3.86360425445316	130	93	88	40.639543613584	26.9552009742586	13.2895483152484	6771.35291646664	0.00574014286368541	174.211691894713	0.999925571438571	57.11	0.0726	0.0388
13	PI201869	8	B	4	6	2981	Iran	15	100840	20210423	269.189105825818	44.8033116151638	224.385794210654	2.87674095141864	1.74094273811672	3	15	3.52066458982347	341.96038676721	0.29862983931876	375.057677756966	37.8601196839173	206.178545366091	58.5623935782048	0.240120277935584	0.0966070778819747	0.41062701027048	0.815667508465821	0.458765577086188	0.229802798982188	0.507410264739321	0.764418999151824	381.714421282294	38.1050839211871	16.3220627584529	3.21990925497806	144	114	110	37.5214026999842	28.8228253179333	8.35353955702972	5250.92738992946	0.00843538801641659	118.548192217577	0.999778286459806	72	NA	NA
13	PI201869	4	B	3	7	1397	Iran	12	134047	20210323	155.603040759952	39.9713203298448	115.631720430108	5.02746610565685	0.575412566064947	1	9	4.63573543928924	193.890094086021	0.284855516721096	290.182980700166	33.85945559467	126.236559139785	27.2311827956989	0.27185901266607	0.168292264129303	0.382478807761094	0.993754592211609	0.352889499409002	0.227100171442567	0.439750183688464	0.993754592211609	307.048773702162	36.1559139784946	15.0806451612903	2.06273846687478	92	54	44	28.1922268831657	22.8767415308128	5.10301046363741	3011.41129032258	0.006717950513216	148.854922052899	0.999827013035689	50	NA	NA
13	PI201869	5	A	3	7	1765	Iran	18	095351	20210405	529.825238473214	45.5088175784372	484.316420894776	12.7451689709152	0.835003017481276	7	29	1.98868298203423	382.076880779805	0.310775407034216	512.593209530326	42.6915489259804	351.362159460135	176.680829792552	0.336399953340041	0.055213879769785	0.580375691258056	0.775038165536127	0.639423238607701	0.0235356762513312	0.572599135500846	0.805182818601349	816.481630029883	38.7403149212697	30.2674331417146	6.59888764374765	114	94	67	91.8769854524622	57.7387832497012	33.412041890802	8936.30029992502	0.0080821017902217	123.730191224499	0.999680965582516	46	0.106	0.0672
13	PI201869	7	A	4	1	2548	Iran	12	144626	20210413	149.603192249587	35.7236910259532	113.879501223634	4.7449792176514	0.67182307624831	2	9	2.98880597014925	264.761484675446	0.214906181988572	231.223562068935	24.0444157774339	112.014916676378	37.4781493998368	0.154956488603135	0.153942548925494	0.428752302025783	0.993439226519337	0.303133632596685	0.218841403964901	0.426910681399632	0.993439226519337	322.445290945524	33.4692926232374	15.837314998252	1.74214038079728	152	47	40	20.5545708973657	14.9768663232245	5.38911869276565	3040.53432000932	0.00540290222781269	185.085710944808	0.999599600425992	45.5	NA	NA
13	PI201869	8	B	4	6	2981	Iran	18	100057	20210426	387.601692435513	47.2032286813118	340.398463754201	3.54581733077293	2.03375918728219	6	20	2.44317569751158	508.293482957273	0.292322250593697	380.86234980099	39.6904119447982	272.203552568411	111.413826212194	0.225261018688675	0.0358902213943168	0.376442831832701	0.751438269782918	0.532018699799197	0.25433734939759	0.496195652173913	0.772068273092369	520.453075660613	39.5343254920787	21.8314930388862	4.60414520860064	158	145	136	47.2532758385845	33.6697654630022	13.0803933910271	7454.54872779645	0.00884641752334075	113.040108875888	0.99978589693185	53	0.1115	0.054
13	PI201869	6	B	3	1	2074	Iran	12	124929	20210406	260.987668671695	34.7160575466634	226.271611125031	9.05086444500125	0.720127853411823	2	17	2.16288282797501	387.849711851666	0.26090869826036	340.105433332918	27.6954007476135	177.837634678026	82.2225006264094	0.340352591779147	0.208639205515674	0.420401576114786	0.992686682063125	0.354872979214781	0.215550423402617	0.395945599178856	0.992686682063125	491.086308513876	32.059634176898	24.7557003257329	3.25808237665291	78	48	49	36.9177201886404	26.2988366269609	10.3088375806226	4988.07942871461	0.00663443944611795	150.728634743232	0.999914977328173	68	NA	NA
13	PI201869	8	B	4	6	2981	Iran	12	102113	20210420	150.062097425266	37.7213139597526	112.340783465513	2.67478055870269	1.11342887060648	1	10	5.08089330024814	234.9747296323	0.22246784552611	199.316219716424	24.3885523428811	123.023311703917	24.2129295842346	0.179390433117753	0.177215309947327	0.356289400850802	0.99336592178771	0.288939877627028	0.242656686452514	0.375232774674115	0.99336592178771	203.884637107909	34.1504446046623	10.2619562605143	1.76924106330392	118	58	59	19.3689697729359	15.8145864244154	3.38311581761289	2932.49519346311	0.0086776575636129	115.238472210887	0.999566875373745	45.6	NA	NA
13	PI201869	5	A	3	7	1765	Iran	12	143112	20210330	256.34642366906	42.4531945023937	213.893229166667	11.257538377193	0.447551714840416	1	15	3.38886384129847	325.804479166667	0.239823889162831	228.292427070145	29.84285054321	195.7421875	57.7604166666667	0.282526156440851	0.144578005855693	0.435630072250766	0.989174560216509	0.462698525746029	0.164343707713126	0.499267027514659	0.989174560216509	590.07076687283	38.2421875	27.9296875	3.30081515842014	112	49	44	48.7312952677409	38.0435519748264	10.26611328125	5106.33463541667	0.00559393100578989	178.765165134316	0.999682630911488	46.67	NA	NA
13	PI201869	2	B	3	8	651	Iran	12	153528	20210309	82.9265932977006	30.1530326297104	52.7735606679902	2.77755582463106	0.630119040871494	1	5	3.17446043165468	143.860411070886	0.175743544203851	73.8270301239238	15.8161529952051	61.835805208455	19.4791545019269	0.154363095308091	0.152492223076553	0.390448872785829	0.992351046698873	0.283159589795745	0.210654857756307	0.409286097691895	0.992351046698873	137.858155794106	28.5530771925727	9.01553193974074	0.949608311460725	92	26	26	9.6568741815629	6.85905506485792	2.70617229991601	1683.24039472148	0.00688829983246681	145.173703863277	0.999546520470983	50.4	NA	NA
13	PI201869	3	A	4	1	1036	Iran	12	150540	20210316	23.8103389919882	23.112900493383	0.697438498605123	0.232479499535041	0.129797642699966	1	1	0.53839516824849	48.4118184123764	0.0815370028538201	19.9616099781445	8.07511968317222	7.91275678417449	14.6969312706061	0.26145865434001	0.247991211550534	NA	0.988700564971752	0.49774011299435	0.25225988700565	NA	0.988700564971751	19.8920239844361	21.9122495561755	2.23180319553639	0.286706670742843	46	2	3	2.4094696753104	1.00419694828326	1.3939765163599	464.57012427086	0.0144131472477194	69.3810992708918	0.999266434370884	NA	NA	NA
13	PI201869	3	A	4	1	1036	Iran	15	100503	20210319	47.1368177326182	29.793321543689	17.3434961889292	0.693739847557166	0.839114227775507	1	2	0.889630390143737	103.756778707984	0.120454829438961	37.2686385645092	11.3483445884248	21.6543796076471	24.3408721729351	0.289345532634735	0.238446985416975	0.407682864036562	0.991212653778559	0.364797891036907	0.19134446397188	0.443949284458951	0.991212653778559	72.2513482035015	27.9270273647382	5.0855929026615	0.574725125335278	108	31	27	4.29422013727234	2.09936268276505	2.14495348325348	1039.93658628014	0.00795452458155549	125.714615593589	0.999600212614201	29.17	NA	NA
13	PI201869	7	A	4	1	2548	Iran	15	095312	20210416	225.952120804184	40.976840447256	184.975280356927	3.93564426291335	1.14698936001415	3	11	2.46253036815548	387.453888821898	0.245066926937665	304.353705241526	29.5965592413963	158.893042324852	64.5242976003859	0.234380163988941	0.0630621757192895	0.364072195933017	0.6985214176995	0.452658533538743	0.2132528810611	0.490136536428459	0.750326157860404	541.180558325302	36.6212468346798	21.777402628723	2.69404726787939	124	72	68	30.5858990093749	21.6841142626756	8.6233358845453	4711.55794043169	0.00497809321941682	200.880127374784	0.999576482859436	64	NA	NA
13	PI201869	4	B	3	7	1397	Iran	15	100726	20210326	234.12528821532	42.0524238937116	192.072864321608	3.04877562415251	1.49813005212812	3	13	2.1551344950093	243.966243718593	0.275895992907113	291.574680157382	36.5974402393192	160.037688442211	74.2587939698493	0.299316193539072	0.125659698767123	0.4091750547624	0.692238802843456	0.496796517349078	0.217042391570693	0.518679872124365	0.734164420485175	398.561352617358	36.8090452261307	19.1582914572864	2.94342314588016	152	121	94	36.9133079025782	24.9897414206712	11.6084505441782	4429.0625	0.00738511932115508	135.407426273458	0.999905946982956	66	NA	NA
14	PI201874	6	B	1	3	1911	Iran	15	081353	20210409	204.047642019335	41.7192106467861	162.328431372549	3.6892825311943	1.05467000256846	2	11	1.43479540771269	380.794129901961	0.305372376499134	530.526754189341	38.7504424728436	119.460784313725	83.2598039215686	0.294036225173389	0.244790383584026	0.418727508745728	0.741054001301236	0.387879280771278	0.226072663767421	0.48260303810359	0.835718932986337	345.543931420607	37.0833333333333	15.9313725490196	2.48432093425606	126	69	61	30.6365790801615	18.6786632545175	11.6785010572857	4166.33272058824	0.00718959503656297	139.089892395115	1	48	NA	NA
14	PI201874	8	B	2	2	2745	Iran	15	084214	20210423	167.678548156955	37.8074705602635	129.871077596692	1.88218953038684	1.82503613644338	2	11	2.31280428432327	347.001009486743	0.228477225434986	179.779336917115	25.5876932021961	115.555825833131	49.9635125273656	0.25833429470519	0.18803411221701	0.452843148490334	0.721077457795432	0.466324448017812	0.252925772662615	0.495167768387583	0.752024291497976	321.63183468527	33.7022622233033	17.5991243006568	2.01312744296395	126	81	79	22.9759874087599	16.3482101908005	6.37103283422842	3690.64248358064	0.00625910505697883	159.767249614226	0.999884124119162	65	NA	NA
14	PI201874	4	B	1	7	1201	Iran	12	114016	20210323	67.2086300626768	36.8994902777306	30.3091397849462	1.89432123655914	0.433610325768003	1	2	1.94579780755177	134.134301075269	0.276209156859327	196.947738375235	30.1141942347868	42.9435483870968	22.0698924731183	0.130079758553313	0.129697374099336	NA	0.991974317817014	0.233948635634029	0.183413590155163	NA	0.991974317817014	120.535520724939	33.0913978494624	9.91935483870968	0.873836570701815	282	29	19	12.6447060353798	8.06758729332871	4.48823563417736	1379.11962365591	0.00724961874679167	137.938288195162	0.998771032029866	48.4	NA	NA
14	PI201874	2	B	3	5	615	Iran	15	100128	20210312	65535	65535	134.244225931855	2.06529578356699	0	1	10	3.26890519187359	300.995346444089	0.215622267261461	188.56184878817	26.2408204513968	132.460553395838	40.5213812028356	0.244670324533723	0.163123263325556	0.386862153765028	0.972856695869837	0.382194088764802	0.19055068836045	0.509932057929555	0.829787234042553	368.805426664224	36.1536702492568	17.4594100160073	1.97784055109391	134	107	77	23.0795781380756	17.1190603797109	5.75428843260954	3476.40349874228	0.00536282930808017	186.468735541014	0.999642563154844	57	NA	NA
14	PI201874	2	B	3	5	615	Iran	12	151649	20210309	93.2639856702219	36.2979690872487	56.9660165829733	2.03450059224905	0.771393020163111	1	5	3.0513874614594	162.827595468878	0.212945590775708	144.766428738985	23.48451291145	69.3448557748453	22.725680252248	0.131238894564479	0.131062149897301	NA	0.993222636394443	0.222442755482403	0.193895352485661	NA	0.993222636394443	219.997160857988	34.0768422281911	12.3087702907859	1.07521354697061	110	38	35	13.882975525022	10.1864345827408	3.59781945492538	1885.35268013547	0.00488739737720833	204.607876712329	0.999419523641219	55.25	NA	NA
14	PI201874	3	A	1	1	756	Iran	18	075428	20210322	327.956420943714	41.3577138328234	286.59870711089	3.98053759876236	1.74090860754632	4	19	2.45926116617325	459.281563898558	0.257693520497239	283.444585761392	38.455489791165	237.518647439085	96.5813028344107	0.280905183617004	0.172106399933958	0.478832023708774	0.740701135234675	0.499320702063597	0.193186825291915	0.497447652261956	0.788677614520311	595.59234256344	37.1581302834411	26.4296369965191	4.15340564735823	168	133	104	42.8536610613283	29.3829301843342	12.9762437869688	6607.69051466932	0.00697357126769276	143.398548837209	0.99983999379807	58.5	0.064	0.041
14	PI201874	5	A	1	7	1587	Iran	18	083648	20210405	336.365292666212	51.9988842683117	284.366408397901	2.93161245771031	1.86542464064199	5	15	1.9654871122761	540.570257435641	0.484572966378608	1307.21072414389	83.6501979645134	224.893776555861	114.421394651337	0.328916619279775	0.118822626979221	0.489513925586928	0.763876445220109	0.452924162596162	0.187581318907074	0.493192594906159	0.787953751719758	668.523665134704	42.7393151712072	25.0812296925769	4.24037954520368	132	174	113	60.8561306311762	39.7390342491858	20.663729343845	6695.42770557361	0.00634290118114108	157.656563052446	0.99965015040967	53	0.0773	0.0383
14	PI201874	4	B	1	7	1201	Iran	18	083633	20210329	260.959315932597	46.0195568964521	214.939759036145	2.7207564434955	1.71666146585802	5	12	1.24827808867843	424.868497146481	0.453398146157252	969.61159820913	71.2286465469072	147.10209258085	117.844007609385	0.333230717108118	0.1231626092213	0.427542411343616	0.758458361208877	0.583838301347489	0.214408602150538	0.512401433691756	0.809802289281998	459.461769917838	38.9727330374128	22.5871908687381	3.36012809372523	162	195	117	49.1341932158095	26.3417250753841	22.3665412241363	5113.36556753329	0.00731318319329614	136.739361447513	0.999934125087049	43.6	0.0693	0.0417
14	PI201874	4	B	1	7	1201	Iran	15	083341	20210326	138.601157821018	44.8323135999125	93.7688442211055	1.76922347586992	1.18218302256218	1	8	2.23644752018454	235.814221105528	0.318746751572273	509.935514734383	47.3135904031465	97.4371859296483	43.5678391959799	0.222588983400199	0.182206814824286	0.436522577912494	0.99348109517601	0.396933654768641	0.234322033898305	0.47992381029987	0.99348109517601	283.650823211535	37.6381909547739	15.1633165829146	1.77157773793591	152	127	74	23.0174506325598	14.9350710840635	7.85633569859347	2740.94378140704	0.00624562875537555	160.111982182628	1	53.43	NA	NA
14	PI201874	5	A	1	8	1587	Iran	12	122858	20210330	123.901956680307	38.6154983469733	85.2864583333333	2.30503941441441	0.958164508652522	1	7	3.70745216515609	224.152369791667	0.195945166428488	124.220086411491	22.4350016550459	95.8723958333333	25.859375	0.173461154573183	0.169316425426572	0.362626447085906	0.984842951059167	0.297415750301068	0.231908516158283	0.384891648405162	0.984842951059167	292.362128363715	35.1432291666667	14.84375	1.58504909939236	88	56	52	15.5727598402235	11.9661119249132	3.42220730251736	2583.12825520833	0.00542152674925279	184.449887688523	0.999814953649971	64.89	NA	NA
14	PI201874	5	A	1	7	1587	Iran	15	083348	20210402	216.883203510977	44.8979093933297	171.985294117647	1.88994828700711	2.02682042949464	3	11	2.52875399361022	355.613774509804	0.201400791212584	176.012293676308	28.2087330553192	155.196078431373	61.3725490196078	0.279796390647964	0.149445406530764	0.400864906599872	0.728072632254229	0.465212784743069	0.226269127488172	0.479604449938195	0.754017305315204	466.460090470012	39.3627450980392	20.6004901960784	2.65402729719339	158	140	111	23.5608562512015	16.2478073337178	6.97523188196847	4688.95833333333	0.00568971998122959	175.755573789045	0.999897225895887	52.4	NA	NA
14	PI201874	7	A	1	3	2290	Iran	12	111953	20210413	149.200425674363	36.194948457255	113.005477217108	1.98255223187908	1.57480539217551	1	10	3.53881932021467	272.297156508565	0.171397209104008	132.406521304589	18.7560607919623	115.266285980655	32.5719613098706	0.183373748587694	0.161648688449106	0.406498248107652	0.993484224965706	0.337159771857628	0.204770614235635	0.437786765053687	0.993484224965706	252.664338751728	33.5159072369188	14.7418715767393	1.72285569619538	118	70	67	14.4456038191607	11.0987434113094	3.16676250385337	3087.72870294837	0.00681875291426974	146.654382784172	0.999849601620543	42	NA	NA
14	PI201874	8	B	2	2	2745	Iran	12	084440	20210420	88.9779667326763	33.3302858867258	55.6476808459505	1.73899002643595	0.960087774486939	1	7	2.81233799896319	165.236697909156	0.206082696264203	130.012703425958	21.1841640207678	65.1886565729392	23.1795241528479	0.170748425704681	0.162542167980112	0.387829149529618	0.993369734789392	0.312353744149766	0.242106827130228	0.391770670826833	0.993369734789392	169.597776263389	30.3532804614275	10.4902667627974	1.0618623014394	90	44	39	12.5817651299206	9.34291544936586	3.11700047609089	1855.08591684691	0.00626106264383033	159.717296709274	0.999781997277834	76.4	NA	NA
14	PI201874	1	A	1	8	90	Iran	15	091150	20210226	44.0909929255098	28.6092985608966	15.4816943646133	1.10583531175809	0.489351389381329	1	3	1.33192686357243	81.9893414969386	0.108248354936141	26.3539011949725	9.57369422877239	23.6661252030489	17.7683368736724	0.227694054445758	0.224401038397769	0.382201990449413	0.990627928772259	0.325612531798099	0.205365510777882	0.385004686035614	0.990627928772259	33.7304005812265	26.1277021117081	3.41122079220292	0.517736624724744	100	25	18	4.25194716044959	2.16025450533521	2.05673840696594	853.83918530551	0.0153492581114765	65.149728588661	1	51.33	NA	NA
14	PI201874	3	A	1	1	756	Iran	15	074845	20210319	204.8886519498	39.7880646700297	165.10058727977	2.7065670045864	1.53312307361228	2	13	3.01005265677358	311.070048731726	0.210049020377593	178.701969227958	29.1973639188269	157.141072097963	52.2054229663876	0.255428692577162	0.174540304196942	0.40540813638511	0.715129422403075	0.452223315488996	0.22505510342489	0.498100181721748	0.759805583813722	480.320863682117	36.3488691740597	24.4158440584781	2.61585024446271	168	106	85	24.3438870988168	17.8202260744749	6.21533762275108	4385.57103586155	0.00544604751167736	183.619404321356	0.999890980041331	54.33	NA	NA
14	PI201874	6	B	1	3	1911	Iran	12	115722	20210406	153.376915326567	35.7998669677594	117.577048358807	3.26602912107798	1.00559032893672	3	9	1.30058790062583	290.904973690804	0.224202562101223	271.757575749684	24.2314416568304	85.9183162114758	66.0611375595089	0.310690791486529	0.252773643794414	0.411351751215429	0.992343032159265	0.355145057001872	0.215633726691289	0.451505870342011	0.992343032159265	224.116138033201	32.2600851916813	11.0999749436232	1.90402723341249	118	49	48	17.9483917428597	10.9013446127001	6.84498653667068	3123.56239037835	0.00849571677489117	117.706372104526	0.999842617962755	54	NA	NA
14	PI201874	7	A	1	3	2290	Iran	15	081048	20210416	246.888952034407	45.0319642133526	201.856987821054	3.0127908630008	1.48783205819242	1	13	3.87641805454984	405.378150247196	0.247044961256712	289.269354326602	32.4090797341987	193.657301338478	49.9577957313397	0.179924790225334	0.148431925904506	0.419603896337299	0.994186046511628	0.380579659840333	0.225699827734711	0.472070661896243	0.994186046511628	468.672765428615	41.0104907753527	21.4277101169661	2.93759914469815	124	80	83	33.9489869179781	26.9665000136898	6.65703616501092	5171.38098396238	0.00626791092077141	159.542790674652	0.99990578249246	52.67	NA	NA
14	PI201874	8	B	2	2	2745	Iran	18	083910	20210426	219.854920492023	39.0699949039291	180.784925588094	2.23191266158141	2.07320221564335	4	12	1.56543105869138	406.314294287086	0.254588115644637	229.299388877031	30.7944957920299	133.809409505521	85.4776764282285	0.313018225360841	0.198831831408014	0.52785618097384	0.74352362900936	0.526562552561644	0.266288668055778	0.507412092902556	0.764243249938073	440.274284500018	34.7455592894863	22.4675948151704	2.63186612978576	112	108	95	30.3713440525904	19.388747902977	10.6367955022588	4841.69017042727	0.00597778753481944	167.28597230584	0.999905152417102	70.67	0.0496	0.0342
14	PI201874	6	B	1	3	1911	Iran	18	082318	20210412	247.831792342675	44.4912492040063	203.340543138669	3.50587143342532	1.3036271410149	4	13	1.31910820853507	440.861127132901	0.299123192953409	530.604224408369	41.4869398040103	140.771449170872	106.717135304013	0.3146115766171	0.249333077547053	0.413658391359719	0.710034291964742	0.468200744894543	0.196262849800114	0.501202756588072	0.752730582524272	435.858954190677	39.1612593126652	19.2501802451334	2.97390752793662	144	98	83	35.9337112315575	21.3726861754769	14.206920546767	5212.54055515501	0.00682309609414521	146.561031268207	0.99991562279169	41	0.043	0.0246
14	PI201874	2	B	3	5	615	Iran	18	101800	20210315	339.050938810324	45.0509388103238	294	3.09473684210526	2.10872409118875	6	16	1.89039807752586	585.408975609756	0.24163214354303	258.738935824353	32.9194430676126	220.646341463415	116.719512195122	0.32789325030981	0.151723272074473	0.519067689022443	0.727556483788618	0.476306346008562	0.217935938330675	0.508516746411483	0.774388623072834	571.393590124926	40.390243902439	23.390243902439	4.11421772754313	170	130	124	39.249498066627	25.7898572278406	12.9970255800119	6740.85670731707	0.00720032180732658	138.882681463274	0.999829045258019	35.2	0.11	0.0445
14	PI201874	1	A	1	8	90	Iran	12	083954	20210223	28.548752461043	20.8016152794585	7.74713718158448	1.1067338830835	0.336512328776336	1	3	1.20593525179856	52.2485276933863	0.178086233957943	94.7974378432639	16.0298111633861	15.6695489600374	12.9936901145127	0.242994223812638	0.241868461131564	NA	0.988249118683901	0.31408427060601	0.201723462593028	NA	0.988249118683901	30.9128162281693	17.6092544987147	6.68380462724936	0.351723425670381	82	58	10	4.82104131870943	2.04452895030601	2.4616543639019	560.793993923814	0.0113779159774473	87.8895574534161	1	45.69	NA	NA
14	PI201874	7	A	1	3	2290	Iran	18	080738	20210419	351.512185649346	51.2841491635084	300.228036485838	3.53209454689221	1.6574321966227	4	19	2.10977607864555	470.043050888142	0.261318800877898	331.179870879273	34.0423333252698	231.817090734518	109.877580412866	0.26799299477264	0.101311345179886	0.454017409686838	0.858774341702388	0.507225964482547	0.222304843554078	0.492476598722771	0.807354005455659	605.716981927862	38.8862217954873	23.6797887662026	4.10099221252261	126	108	108	42.3962397113639	29.324038941766	12.5978389859708	7074.6249399904	0.00677047587384798	147.700105374078	0.999935449486038	52.5	0.0746	0.0356
14	PI201874	1	A	1	8	90	Iran	18	084801	20210301	65535	65535	86.3818090954522	1.3289509091608	0	1	6	1.45378151260504	200.896364317841	0.202303722016717	137.07023658291	18.5727788532739	64.8425787106447	44.6026986506747	0.407091955707814	0.256117812010553	0.412919341962223	0.930866965620329	0.366511440726687	0.217445670921007	0.453652348359688	0.930866965620329	102.763070613619	33.1334332833583	5.9720139930035	1.36738227587855	106	89	77	13.1471620511583	7.58225959484026	5.44408580317537	2144.15136181909	0.0133061640501168	75.1531392694064	0.999471938578743	78.5	0.0556	0.0268
15	PI213012	3	A	2	1	849	India	15	084447	20210319	114.510170146323	39.1884158042016	75.3217543421217	1.27663990410376	1.5055469528236	1	6	1.60988074957411	225.36636261402	0.171944844324343	100.878793049929	21.3561365419879	70.8484318380607	44.0084968136949	0.227424177236132	0.169759727217362	0.422844269591196	0.987127371273713	0.395474484405861	0.227598091198303	0.47423481587757	0.987127371273713	172.06108623923	36.4863176308884	8.37186055229289	1.43517341811515	158	77	66	12.0995954768867	7.57634792363335	4.38264989626766	2467.14669498938	0.00834106914866105	119.888707571802	0.999741987086454	46.67	NA	NA
15	PI213012	2	B	1	4	417	India	12	124058	20210309	141.842482637367	40.3126449636545	101.529837673712	9.22998524306477	0.27286723582433	1	9	2.73160173160173	198.398493518627	0.170676130283301	101.670143182206	21.1271927494663	103.164778699054	37.7671376853906	0.253185485373841	0.163154722361948	0.38016745507787	0.993732372297085	0.305860231902225	0.197273581949232	0.396270761516766	0.993732372297086	238.02423973749	36.9379890225388	12.0051383860796	1.64582408483528	96	44	32	19.8633906002742	15.1424544073111	4.53078950500477	2701.78383744015	0.00691452301937992	144.623135565131	0.999764899696257	50	NA	NA
15	PI213012	6	B	1	7	1958	India	12	120610	20210406	165.998333000995	32.3350907058306	133.663242295164	7.03490748921917	0.587596929071672	2	11	2.19708737864078	277.276772738662	0.185615397328768	156.426475456593	18.2857592772351	113.405161613631	51.6161363066901	0.266634170731321	0.209218586680284	0.408887059823336	0.991883116883117	0.389055023923445	0.236911525974026	0.450487012987013	0.991883116883117	246.007585596783	30.3808569280882	14.8208469055375	2.06741791431121	86	38	35	20.7389625278777	14.8393582378191	5.6337609031496	3465.89513906289	0.00840387872307235	118.992673853629	0.999871358061593	61.2	NA	NA
15	PI213012	5	A	1	7	1585	India	12	122549	20210330	110.774366601065	40.0582207677318	70.7161458333334	3.21437026515152	0.549200627945057	1	6	2.47605042016807	151.112565104167	0.205960077996717	127.293241151388	23.9439487286849	76.7317708333333	30.9895833333333	0.216712542475017	0.130246687054027	0.441488832548593	0.995636363636364	0.41198347107438	0.231324675324675	0.460623376623377	0.995636363636364	248.04933336046	35.3776041666667	13.4244791666667	1.40262179904514	92	49	36	18.1003570556641	13.4297688802083	4.5166015625	2242.77994791667	0.00565460821862754	176.846911640276	0.99985015394341	55.5	NA	NA
15	PI213012	5	A	1	7	1585	India	18	083806	20210405	389.747962509591	51.7199695078409	338.02799300175	3.88537922990517	1.68213556248927	8	16	1.05907312868793	565.792189452637	0.413887296638913	865.234411598384	65.1270093034757	199.625093726568	188.490377405649	0.336781398838239	0.175750705716925	0.468232256309939	0.74568006173737	0.481930561305968	0.153573470554603	0.47500897522837	0.767962645321136	509.62070467137	43.2891777055736	21.5696075981005	4.85023083144485	166	167	111	68.0960063345823	37.355070130243	30.2444071561465	6990.86790802299	0.00951733472950737	105.071433171266	0.999919737173642	30.67	0.0733	0.0582
15	PI213012	3	A	2	1	849	India	18	084043	20210322	236.052943460465	42.8654745395296	193.187468920935	2.72095026649204	1.65634466345462	6	11	1.36865783554111	365.41494281452	0.257255277578465	258.176869817575	34.300908310918	136.151168572849	99.4778717056191	0.282615723075606	0.115282713532304	0.44357116388946	0.782653837790824	0.456065158071718	0.204297129810828	0.505507408442829	0.815394651011089	282.124657002103	37.8667329686723	12.2700149179513	2.92925211683825	140	113	98	30.4072179714702	17.6705580767737	12.4109169829488	4691.9287667827	0.010382829164827	96.3128627202701	0.999535800217558	39.14	0.05	0.0232
15	PI213012	7	A	4	2	2559	India	12	141759	20210413	160.515922190588	38.8284731753216	121.687449015266	3.92540158113762	0.798383182877838	1	10	2.71335857220119	256.631080293672	0.216977566540054	191.235790642072	26.1350119394991	116.932758419765	43.0952103484442	0.259720452050115	0.190216187655966	0.398179419709201	0.993918053777209	0.335405394242287	0.239564660691421	0.387345283824157	0.993918053777209	359.21867204005	35.9282134949307	18.8672648875422	1.86491048558686	102	53	40	23.9879747225589	17.7582067503159	6.01342640484276	3201.47710057103	0.00519157446631544	192.619793183804	0.999881122879317	52.33	NA	NA
15	PI213012	1	A	4	1	293	India	18	104512	20210301	172.533229219345	39.8620648015538	132.671164417791	3.08537591669282	1.0787198358657	1	11	2.44502748625687	222.598988005997	0.203074756813509	138.154351565479	25.2513096449183	122.251374312844	50	0.30590941193864	0.269709597870069	0.418008525693447	0.74726710209694	0.46995291277271	0.274894007104389	0.482276678289054	0.839463733241664	229.25834059482	35.832083958021	10.9070464767616	2.15206614583763	130	73	62	22.1499929070947	14.9684652925911	6.90918283986442	3653.38112193903	0.0093870789618995	106.529411764706	0.999859077273216	55.43	0.041	0.0334
15	PI213012	7	A	4	2	2559	India	15	095438	20210416	244.753764915006	43.8735044543767	200.880260460629	3.86308193193518	1.18522558538887	3	13	1.52575242412794	361.510309899916	0.231979756713482	230.635245418754	29.8615035139033	146.099119739539	95.7554564090196	0.359315918310859	0.166370980717048	0.495552730458588	0.71283578161241	0.448786225946908	0.239013998782715	0.497983870967742	0.763237979306147	570.566219145303	39.1414445918244	24.8281683347401	2.91637014528589	116	69	69	35.7874219021826	22.4820919940078	12.9665565177252	5150.71445797661	0.00511136139404565	195.642593608217	0.999914684390646	38	NA	NA
15	PI213012	8	B	4	6	2977	India	12	101536	20210420	98.6139261843765	32.9325995801948	65.6813266041817	2.98551484564462	0.668031078033406	1	6	2.98761763249133	175.20577986061	0.204505593758384	130.474490984267	19.9566619256886	72.4825763037731	24.2609949531363	0.291888251028947	0.141909513210736	0.455316881906759	0.992236024844721	0.260622529644269	0.207155116050997	0.402756211180124	0.992236024844721	250.646069714653	30.4614275414564	15.296803652968	1.16250386033297	72	30	28	16.072760179511	12.5887140180436	3.35856909593153	1988.53190338861	0.00463802947980159	215.608806359458	0.999820358743589	51.43	NA	NA
15	PI213012	5	A	1	7	1585	India	15	083300	20210402	226.488310070984	47.0888002670627	179.399509803922	2.4916598583878	1.52902600175953	4	10	1.26216908625107	371.342659313726	0.1947506077226	173.742285197813	29.2717268931066	126.789215686275	100.453431372549	0.294061959854022	0.134502208665664	0.530152213873392	0.721767394616557	0.502213804713805	0.238717948717949	0.505876152832675	0.752750582750583	393.953046905037	39.9632352941177	18.8112745098039	2.78483636101499	170	134	95	26.1761176590734	15.7486002979623	10.0949754901961	4574.54656862745	0.00706895500083868	141.463625087634	0.99997131386788	47.5	NA	NA
15	PI213012	6	B	1	7	1958	India	15	083544	20210409	213.936301907059	36.0196352403924	177.916666666667	8.47222222222222	0.58301534315513	3	12	1.69084977473979	335.007941176471	0.230875707400328	222.107089379283	24.9150091398314	133.382352941176	78.8848039215686	0.277100998363836	0.116471156732185	0.425518988534683	0.992716678805535	0.414525023410675	0.173134949536989	0.500028012773825	0.992716678805535	356.092608612072	33.1495098039216	18.6151960784314	2.60131319684737	102	44	38	30.8762329993272	20.0692041522491	10.4732855151865	4507.45404411765	0.00730515920278828	136.889556030252	0.99990272905787	44	NA	NA
15	PI213012	4	B	4	1	1415	India	18	101942	20210329	289.463529194967	42.1838842995961	247.279644895371	4.84862048814453	1.20899250618531	4	16	1.71697434667945	386.032935954344	0.231685387454125	185.657888641983	29.2344469128141	181.648700063412	105.795814838301	0.444434655141493	0.0534939637340193	0.53388962281172	0.755399315318175	0.545285711492972	0.161914257228315	0.502762545696245	0.779399895551441	528.514645975016	37.7045022194039	25.3519340519975	3.64545992265963	126	95	75	43.4264910658889	27.5625078158645	15.4124223087993	5785.53582752061	0.00689755705054191	144.978866093095	0.999921764366308	42.57	0.0559	0.0385
15	PI213012	7	A	4	2	2559	India	18	095445	20210419	354.88613846987	48.1050534962745	306.781084973596	3.98416993472202	1.60066343146179	6	16	1.3012095507383	523.800660105617	0.244819267390972	287.596873383201	34.5052757519809	198.835813730197	152.808449351896	0.399930960599874	0.149810143141134	0.543944922950795	0.793841814973567	0.557564972686641	0.207594259737945	0.527773754345307	0.796784472769409	698.091867526457	40.9505520883341	27.7124339894383	4.22040642201264	160	102	98	46.7783378705931	27.7995991600615	18.4867312807495	7554.67924867979	0.00604563184064409	165.408682890201	0.999873378455248	45.2	0.0901	0.0552
15	PI213012	3	A	2	1	849	India	12	123433	20210316	45.3175527188845	30.2021583491152	15.1153943697692	1.88942429622115	0.264881731547982	1	2	1.39241334205363	86.8866345422267	0.144043701415076	48.6583423836639	14.1507821435739	26.9972102460056	19.3887902612224	0.0797473988239164	0.0789819461380243	NA	0.99140154772141	0.242530094582975	0.135548458420341	NA	0.99140154772141	51.9480166555511	29.1656099416688	3.41110829317778	0.588206955455592	106	18	13	5.14845906179286	3.05166528174856	2.06354834864998	892.431207202638	0.0113229915851414	88.3158829961728	0.999247079017692	55.11	NA	NA
15	PI213012	2	B	1	4	417	India	18	082551	20210315	322.370699128745	48.3585040067937	274.012195121951	3.70286750164799	1.53023757702687	7	14	1.26044497282609	460.929268292683	0.211660299735527	203.546376429307	33.6529797223031	181.012195121951	143.609756097561	0.316164127346043	0.233345571592203	0.396320571136526	0.728488339814667	0.535290164422688	0.171477011262261	0.508154846001695	0.764905340491664	578.299003569304	42.7439024390244	22.0975609756098	3.95880428316478	166	135	101	45.1136228435455	25.9448245092207	18.6873884592504	6573.43140243902	0.00684560107959853	146.07921033848	0.999929952425335	63.6	0.0855	0.0553
15	PI213012	1	A	4	1	293	India	12	102202	20210223	52.4413778484487	28.0314689912391	24.4099088572096	0.976396354288385	0.891854793903719	1	4	1.53983286908078	121.765505959336	0.139013334115486	45.9259237214868	12.6046561690153	32.2972657162889	20.9745267585885	0.187344475201365	0.158621028889529	0.373005671077505	0.991739130434783	0.306	0.202142857142857	0.382826086956522	0.991739130434783	55.670472507107	26.4197242346343	4.06637064734751	0.622479463366176	70	32	27	5.79742882529674	3.39885529317267	2.33235231261702	1199.00969852769	0.0111815013477155	89.4334283834174	0.999573309791805	52	NA	NA
15	PI213012	8	B	4	6	2977	India	15	100901	20210423	155.158961807001	40.1747730451429	114.984188761858	2.01726646950629	1.41880079660814	2	8	2.0455101541473	252.409717830212	0.246236596979754	206.992750201854	28.1599395130234	101.678423741182	49.7081002189248	0.38255492680759	0.160266988328031	0.574683405273181	0.993619879113499	0.386182885016436	0.23939190426766	0.463299490380437	0.993619879113499	416.474411935726	35.7333981999514	21.1992216005838	1.84123721673689	122	70	67	27.316104676355	18.9786336011014	8.13756732786318	3150.84225249331	0.00442100922402178	226.19269703543	0.999886290645172	56.8	NA	NA
15	PI213012	1	A	4	1	293	India	15	120935	20210226	121.849512047712	38.5182612667548	83.3312507809571	2.8734914062399	0.752889643672207	1	8	2.8406020841374	214.035361739348	0.132544750319485	59.4834056909537	17.0764725320459	91.9655129326503	32.3753592402849	0.233803631820785	0.217955672750477	0.362267378818589	0.993384401114206	0.33201661703967	0.214513695450325	0.378808321727019	0.993384401114206	148.685418152499	35.5616643758591	7.22229164063476	1.55367827280939	140	64	40	10.6425634557977	7.29202995209422	3.16356438183738	2637.90609771336	0.0104494327158287	95.6989749773892	0.999750661846129	50	NA	NA
15	PI213012	8	B	4	6	2977	India	18	095914	20210426	234.605633853179	41.818787957836	192.786845895343	2.60522764723437	1.76953956854538	4	12	1.85371243370654	379.362313970235	0.236871031166681	215.20453424013	29.544596493325	151.020163226116	81.4690350456073	0.426695162093926	0.156379837466357	0.456335543874518	0.690796081299396	0.460429551808862	0.23448275862069	0.491142378071007	0.751182673126247	548.511165531084	37.7940470475276	25.6000960153625	2.79031682995347	148	99	91	35.2233565723852	23.3861709760264	11.5257039301996	4634.74555928949	0.00508707389256481	196.576660988075	0.99991003898481	50.4	0.0825	0.044
15	PI213012	2	B	1	4	417	India	15	082045	20210312	187.8976701288	41.0876998566758	146.809970272124	3.76435821210575	0.949189176713269	4	10	1.70632155301145	293.405488223188	0.151014419366953	95.6944713763125	18.8284006256468	117.585181797393	68.9115024010976	0.255315450286557	0.237628439145986	0.452785243665283	0.993893129770992	0.449684869837542	0.221984732824427	0.492264631043257	0.993893129770992	347.236257727488	37.0912417104962	16.5790075463069	2.13236547219861	156	73	60	24.3050738453942	16.823475907107	7.2250205497228	3846.72850445918	0.00614096432830497	162.840874256637	0.999758013289104	48.33	NA	NA
15	PI213012	6	B	1	7	1958	India	18	084531	20210412	241.904208757438	37.710505320764	204.193703436674	6.80645678122246	0.795534287987425	5	14	1.64173384432404	392.189329488104	0.200953978090887	203.096708430531	22.7355524779633	149.279019466474	90.9276616198029	0.289270071383749	0.102672368294427	0.453326898135546	0.731099656357388	0.448522336769759	0.158713794796269	0.494931271477663	0.815349369988545	413.602586034671	34.5229512136506	20.6080269166066	2.88640568476661	124	53	47	28.6915078334942	18.6019388675737	9.70707328513281	5220.32113674597	0.00697869351456292	143.293296648324	0.999909421657282	48	0.0499	0.0308
15	PI213012	4	B	4	1	1415	India	12	135457	20210323	152.557572643759	37.1812285577375	115.376344086021	5.24437927663734	0.59169642460407	1	11	3.6386241193535	225.276008064516	0.223147129250691	156.324081961893	24.5834210946062	118.010752688172	32.4327956989247	0.266970544265574	0.181102109932156	0.345892557817428	0.992021276595745	0.31453785576126	0.214982269503546	0.372002701789936	0.992021276595745	284.046837062088	34.8118279569892	16.0752688172043	2.02209070412764	108	30	30	25.2404089345589	20.1883888310787	4.82732830385016	3094.15658602151	0.00711886365305891	140.471857410882	0.999856871680094	64.8	NA	NA
16	PI254557	1	A	4	2	300	Afghanistan	18	104856	20210301	94.1855605334373	22.5088988642719	71.6766616691654	5.11976154779753	0.621976227465398	3	8	1.25530660377358	173.058983008496	0.15069618831792	64.7623540176095	13.3202828323249	53.1984007996002	42.3788105947026	0.393626263023835	0.175646338139834	0.49783242325856	0.784907834101383	0.45552172481896	0.148963133640553	0.49147465437788	0.793778801843318	130.417128392326	21.351824087956	9.84507746126936	1.19411808338709	42	29	21	11.5517656588997	6.50973863393141	4.92429322570099	1961.07727386307	0.0091561445809089	109.216274509804	0.999783845855075	35.33	0.0196	0.0144
16	PI254557	4	B	3	4	1363	Afghanistan	15	095119	20210326	128.167323800193	33.2301378705446	94.9371859296483	1.50693945920077	1.89586935345952	1	9	2.38518024032043	259.535979899497	0.208707949807057	142.007830817535	21.2929750051154	89.7738693467337	37.6381909547739	0.284984188086867	0.175509181637234	0.396712062866323	0.711255522669755	0.398306619578013	0.219657074791549	0.49991610336066	0.795028524857376	225.530526375597	30.3391959798995	13.7060301507538	1.60065402388829	114	74	71	13.5504390671953	9.11924572611803	4.25036615236989	2813.82694723618	0.00709728323527508	140.898984421219	0.999812224614296	50.4	NA	NA
16	PI254557	8	B	4	4	2951	Afghanistan	18	095004	20210426	211.863261742009	37.3553404746062	174.507921267403	3.17287129577096	1.4723463713947	4	12	1.30543046357616	381.659205472876	0.225544810128452	176.141787149536	24.3730363247508	118.290926548248	90.6144983197312	0.314726841665554	0.215119067276776	0.423206917274405	0.708895955338381	0.481747310095999	0.211050082683676	0.49866847067414	0.75074415308292	398.123301264448	33.3893422947672	22.7676428228517	2.50726626101751	122	74	69	27.795295783091	16.6850027737515	10.7946700180622	4590.98505760922	0.00629771292726243	158.787803056417	0.999911907113824	63	0.0603	0.0287
16	PI254557	8	B	4	4	2951	Afghanistan	12	101257	20210420	102.899990730171	28.7471428570638	74.1528478731074	2.55699475424508	1.0087959051859	2	7.70000000000005	1.90041493775934	195.040831530882	0.17904997294456	98.2193331508707	16.3099918065675	66.0418168709445	34.7512617159337	0.251435384011342	0.216399035420692	0.391122695164608	0.991433724075744	0.359612574235876	0.214092490016746	0.460002576323586	0.991433724075744	164.168474604915	26.1836097092045	12.4729632299928	1.21116412625424	82	36	36	13.7845544923071	9.2658098647903	4.36873888935961	2216.50895217496	0.00737756825218126	135.546018121125	0.999811486494447	82	NA	NA
16	PI254557	5	A	1	4	1545	Afghanistan	18	081948	20210405	186.499710734492	39.2615202821046	147.238190452387	1.98970527638361	1.88479711096998	2	11	2.65361596009975	342.992651837041	0.310169930504482	388.135476107511	34.9366747410906	132.979255186203	50.1124718820295	0.263768287048162	0.137784247445149	0.371293910445354	0.782241722403909	0.448945143550502	0.204018826937002	0.491217210530004	0.818778662804731	444.136107312837	34.1539615096226	23.7690577355661	2.28807456971048	140	85	84	29.6943306662712	21.7541215795776	7.68740581662882	3904.55042489378	0.00515174184678218	194.109105180534	0.999657604241764	46.67	0.0455	0.0159
16	PI254557	5	A	1	4	1545	Afghanistan	12	114342	20210330	79.5694416181021	29.7907957847687	49.7786458333333	1.34536880630631	1.24199434843285	1	6	2.54336283185841	179.362630208333	0.167805029126947	73.9747587571833	15.1219613016882	56.1328125	22.0703125	0.147710338500547	0.133528614152474	0.37388620372197	0.990875912408759	0.274782994673506	0.191843065693431	0.398183477106835	0.990875912408759	195.43465508355	27.9947916666667	13.28125	1.01826985677083	86	40	39	8.68767632378472	5.93499077690972	2.65536838107639	1745.751953125	0.00521028297839763	191.928155178155	0.999804885662999	36	NA	NA
16	PI254557	7	A	4	4	2579	Afghanistan	12	142558	20210413	80.3502149771659	26.6851409764667	53.6650740006992	2.33326408698692	0.861902885215536	1	7	2.72340425531915	146.419787903508	0.196546981304009	120.045018191812	17.3058696991318	58.1750378743736	21.3611467194966	0.235726126965352	0.104427013982387	0.364438318736159	0.990592662276576	0.343817743056976	0.235482767467716	0.393354998717181	0.990592662276576	190.383227561139	24.2978673814241	14.5204521617527	0.926887129633728	112	34	29	11.6050512618832	8.34130512851334	3.15386077823942	1716.27869712155	0.00486853354419612	205.400659340659	0.999801097764836	63	NA	NA
16	PI254557	1	A	4	2	300	Afghanistan	12	102256	20210223	32.9967276982627	16.4391207807586	16.5576069175041	1.10384046116694	0.912457557800593	1	4	1.76315789473684	69.1038093012386	0.0999760123459204	37.0182687556932	8.33104073896935	21.921009581678	12.4328114045338	0.247850633610506	0.236282804543674	0.365558749550844	0.985507246376812	0.315990338164251	0.243017127799736	0.360386473429952	0.985507246376812	30.7609853083924	15.6578639869128	3.71582145361066	0.401423474949892	58	24	18	3.57517782377247	2.26066954923311	1.27308587769823	713.087169899509	0.013049759977629	76.6297619047619	0.999498997995992	52.95	NA	NA
16	PI254557	1	A	4	2	300	Afghanistan	15	121447	20210226	63.1755993694616	18.4673649573661	44.7082344120955	3.19344531514967	0.758094077434464	2	7	1.27166377816291	133.075359240285	0.0834951076975413	24.7135268264628	7.56801558846832	36.6737473447457	28.8391853055104	0.358241795430437	0.263040046845972	0.440260492292554	0.986082115518441	0.350631275474699	0.213291579679889	0.443284620737648	0.986082115518441	71.6812289980786	17.4559540172435	7.13482444083469	0.818604681372687	82	32	19	5.32100849536166	3.0361599530752	2.19429147282314	1366.46413844808	0.0114200703979926	87.565134465001	0.999618690053677	35.17	NA	NA
16	PI254557	4	B	3	4	1363	Afghanistan	12	132020	20210323	88.6073784999053	33.042862370873	55.5645161290323	1.32296466973886	1.27107632288608	1	5	2.49272237196766	178.846975806452	0.245517802691611	181.903269241666	24.3109971738995	62.1505376344086	24.9327956989247	0.232723065457226	0.220358968879867	0.386501565757599	0.9923273657289	0.307301181342102	0.213341858482523	0.399653979238754	0.9923273657289	150.907348392878	31.1021505376344	9.46236559139785	1.17047491039427	80	42	47	13.0462833492311	9.01892559833507	3.92097352295063	1884.55981182796	0.00775624860458755	128.928306837475	1	45.69	NA	NA
16	PI254557	3	A	3	5	990	Afghanistan	12	143428	20210316	93.0493817114785	27.8959452417854	65.1534364696931	2.5059014026805	0.932035095948444	1	9	2.67132867132867	199.147539944205	0.178141901011375	108.407408263365	17.6425073390746	67.8163834643672	25.3867613492265	0.20118632151845	0.169825168228827	0.375882985540767	0.990448901623687	0.349184483138638	0.202578796561605	0.40417064629099	0.990448901623687	181.087663804703	26.033477047933	13.1625665736749	1.18188111607398	66	35	32	12.0611972896298	8.74302585621418	3.16824539183749	2044.3475779863	0.00652656890724813	153.219863945578	0.999800059648872	49.82	NA	NA
16	PI254557	7	A	4	4	2579	Afghanistan	15	100234	20210416	96.7052777772811	30.4566343430594	66.2486434342216	2.8803758014879	0.755172083065092	1	7	3.15566037735849	162.599324731701	0.207871624334144	160.730270118328	19.324487076108	72.6034004582178	23.0073556011094	0.238838342255004	0.137364568362891	0.350883044616585	0.991610738255034	0.317898307557631	0.247818791946309	0.371824065196548	0.991610738255034	250.905544053525	28.2648016399373	16.2426142529844	1.15290915301251	96	30	30	13.6607884197379	10.527257242793	2.99925048545705	2083.75889304232	0.00459499273864813	217.628200277462	0.999819086386251	59.14	NA	NA
16	PI254557	2	B	1	3	405	Afghanistan	12	123248	20210309	163.199270514636	38.5934080832449	124.605862431391	3.19502211362541	1.01053526850695	1	10	3.67589466576637	308.501693331776	0.171158347637234	120.582260461392	19.9686697182045	127.151699170851	34.5906808361556	0.195907272493432	0.164262140771615	0.380313701772733	0.993434011818779	0.32239843763153	0.203235573064857	0.396093237032173	0.993434011818779	280.835304546805	35.2446572462922	15.0881700338666	1.88885180435603	90	55	49	18.476482410787	14.4774694688245	3.76406568954704	3452.07287165713	0.00672583458623248	148.680433212996	0.999866233077331	50	NA	NA
16	PI254557	6	B	2	3	2007	Afghanistan	18	091217	20210412	195.776058018152	39.4915110342542	156.284546983898	2.89415827747959	1.36738247248026	3	11	1.94824738484126	377.663085796684	0.224016987391832	216.218869130978	25.8691757125553	127.565489065129	65.4770487863494	0.261902477408113	0.230978162617894	0.47617722350818	0.735828365397131	0.449673733622202	0.205578360944143	0.520053131125555	0.791869777158774	337.394978295211	34.1264119202115	17.7721701514059	2.31966519888822	114	74	65	23.2504742859806	15.5159827747857	7.43419124991965	4344.65723383802	0.00687522147071965	145.449859943978	0.999831573914602	67.6	0.0531	0.028
16	PI254557	5	A	1	4	1545	Afghanistan	15	081301	20210402	134.936189616269	34.6543268711709	100.281862745098	1.96631103421761	1.47167769812973	1	9	2.6534052596089	274.932450980392	0.160242197142713	90.2865351943363	16.3671798636685	96.4460784313726	36.3480392156863	0.218775493689951	0.183361556142083	0.401213569227426	0.706629706629707	0.338787316728493	0.206984762540318	0.45519383019383	0.83765015015015	331.853884323337	32.1446078431373	19.4240196078431	1.62737889273356	132	57	56	12.536231557574	8.88134972126105	3.47642733564014	2936.32965686275	0.00490390189661891	203.919250645995	0.999856262034312	56.4	NA	NA
16	PI254557	8	B	4	4	2951	Afghanistan	15	100107	20210423	164.364929294697	35.3573885503521	129.007540744344	2.80451175531184	1.30100106048533	2	11	1.72891072891073	322.96149355388	0.229277033113896	171.966632517033	23.8375433184426	102.700072974945	59.4016054487959	0.289840593862966	0.215274250736686	0.392718193099169	0.695974912670689	0.437045749513303	0.224200426439232	0.496575159914712	0.765298507462687	307.823147264481	32.0968134273899	18.7667234249574	1.97156018515861	104	60	57	23.4858519847049	15.2236753372909	8.01301348063152	3573.84304305522	0.00640484707754824	156.13175270108	0.999892936568853	52	NA	NA
16	PI254557	6	B	2	3	2007	Afghanistan	15	090641	20210409	163.366144800521	37.3244781338542	126.041666666667	3.93880208333333	0.857346213528844	2	10	2.22140221402214	307.480588235294	0.23281697020445	217.984036827138	25.1872450228338	110.661764705882	49.8161764705882	0.246022508471444	0.227335768439144	0.389226949567643	0.71435641814261	0.385335467706013	0.212482765934882	0.463721851026974	0.800049492699827	276.569258217993	32.6838235294118	15.6004901960784	1.96664143598616	82	50	44	21.9423756788255	15.2013348231449	6.49990388312188	3510.03370098039	0.00711084611738028	140.630240549828	0.999821221748331	66.67	NA	NA
16	PI254557	2	B	1	3	405	Afghanistan	18	081847	20210315	292.902530507468	46.3049695318579	246.59756097561	3.12148811361531	1.70608037968037	4	16	2.7398917542184	503.164304878049	0.211225622797018	189.376270421813	26.4867471047	209.90243902439	76.609756097561	0.272063749468186	0.145008763020797	0.400564890848145	0.748909226852422	0.48863809669056	0.248756800053399	0.472114388233293	0.76417581684077	494.644259369423	38.1463414634146	22.5487804878049	3.4940511600238	144	118	99	33.5157086555622	24.3051754907793	8.75327186198691	6115.59908536585	0.00706376571412765	141.567549161488	0.999655669149619	46.4	0.0589	0.0322
16	PI254557	4	B	3	4	1363	Afghanistan	18	095519	20210329	182.231600342041	38.667871743436	143.563728598605	1.81726238732411	2.04303977535072	3	11	1.76070188970305	361.705313887127	0.267822250489762	266.27343231795	31.9802292780695	115.802155992391	65.7704502219404	0.33908890878233	0.163629654675148	0.461526997596628	0.721559651447617	0.453559812070835	0.220597346274976	0.498797046827404	0.762287676183592	339.170840824165	34.6734305643627	17.8947368421053	2.30275974907205	142	101	90	23.6325001638567	14.6331479507457	8.7307679471348	3901.55675332911	0.00678938007605983	147.288852413215	0.999836684560482	47.67	0.0308	0.0135
16	PI254557	6	B	2	3	2007	Afghanistan	12	123144	20210406	115.444969422516	32.2577982874617	83.1871711350539	3.78123505159336	0.682005628652939	1	8	1.70375850843445	226.002743673265	0.194006225545942	160.178645805535	19.0589248081033	72.1247807567026	42.3327486845402	0.235479734981775	0.202189559114776	0.373997078453321	0.991717523975588	0.313723547594515	0.206662307468759	0.381139203719849	0.991717523975589	192.256995679517	28.3137058381358	11.964419944876	1.43394549538014	102	35	29	12.8860862146545	8.49898365032172	4.22210308950589	2463.56802806314	0.00745848279960879	134.075525394046	0.999753411145816	36	NA	NA
16	PI254557	3	A	3	5	990	Afghanistan	15	094031	20210319	140.412347164501	29.7038628461202	110.708484318381	3.35480255510244	1.11096661639449	1	12	2.53348003772399	269.450293639885	0.171705568395046	84.7637120891691	16.0419955811043	100.699737598401	39.7475946520055	0.249854263724125	0.151278471196285	0.475041612389636	0.99113475177305	0.394503546099291	0.237145390070922	0.470768010451661	0.99113475177305	265.918882818044	27.6771210795951	18.4555791578158	1.75493355304768	98	47	43	14.749424139008	10.5249173319345	3.98841437834547	3156.62251655629	0.00659950709197476	151.52646797153	0.999851822255504	34	NA	NA
16	PI254557	3	A	3	5	990	Afghanistan	18	094203	20210322	195.220969898285	31.8694035134021	163.351566384883	3.33370543642619	1.53752485450171	3	15	2.07573082205219	335.888326703133	0.219486556693404	141.019322837369	21.7473429546858	131.526603679761	63.3639980109398	0.260430249138829	0.0958811179673321	0.458160720288551	0.750415626695605	0.473684210526316	0.230586466165414	0.490543157894737	0.771873684210526	350.89191816961	29.027846842367	21.7926404773744	2.42280708218176	114	75	64	24.704630653979	16.5213590295642	7.84116622623309	4241.99403281949	0.00690471041573166	144.82866619889	0.999899918449174	44	0.0352	0.0205
16	PI254557	7	A	4	4	2579	Afghanistan	18	100203	20210419	108.69464394657	34.3547495634688	74.3398943831013	3.2321693210044	0.669485305299884	1	7	3.14186369958275	192.831036965915	0.179174653345994	141.71004819554	18.5109090563132	81.3370139222276	25.8881421027364	0.229599052529111	0.125663776555145	0.35494628127451	0.992619926199262	0.289956682175517	0.236285362853629	0.355811808118081	0.992619926199262	310.170054477079	32.033125300048	17.6548247719635	1.28690777754398	94	30	29	14.4117753991863	11.5262801145639	2.73629954580539	2346.96951512242	0.00414903940263864	241.019644056414	0.999850097062152	51.75	0.0387	0.0132
16	PI254557	2	B	1	3	405	Afghanistan	15	081341	20210312	65535	65535	161.456665904413	2.8831547482931	0	1	13	3.56986957678999	342.175806082781	0.154101192416122	93.055070001636	16.8717977860042	153.350102904185	42.9567802423965	0.199275368379823	0.151906007923997	0.418895681518071	0.89080794248545	0.404869907565902	0.240575906272585	0.455352863500758	0.801666096085815	326.865768149135	33.1122798993826	17.5737479990853	2.24453330833045	116	75	72	18.8572206201192	14.5773738178517	3.98509574453009	4215.87868739995	0.00686683503457715	145.627497233386	0.99967253646497	63.33	NA	NA
17	PI264686	7	A	1	7	2333	Philippines	12	113720	20210413	238.411083199609	38.8189610693207	199.592122130288	9.07236918774036	0.566733353855443	1	17	5.91632513661202	328.114939983685	0.183589805724207	152.005433671686	20.997691860431	201.876238200676	34.1218972147768	0.225430826018884	0.219573389067446	0.370172963445549	0.993577392421323	0.357622467449057	0.267600414999259	0.424413937058446	0.993577392421323	489.845588209431	35.8000233073068	25.1951986947908	2.75024047797987	110	44	41	30.6239942680485	26.6138154040927	3.7084991720012	4748.03490269199	0.00561450494641185	178.110093328725	0.999924616110313	48	NA	NA
17	PI264686	3	A	4	3	1069	Philippines	12	152948	20210316	172.434157322633	45.310140076881	127.124017245752	3.1781004311438	0.882804598090607	1	9	3.89992721979622	292.054527009891	0.212228470825545	220.284188012765	29.0840704109651	135.899061628202	34.8465635303069	0.220370010182368	0.21179757559945	0.410761516577931	0.993887530562347	0.364731051344743	0.206716075794621	0.447299883065802	0.993887530562347	350.839158104434	40.9713416180573	16.9921379660157	2.16517404461715	120	65	59	23.3066554089408	18.3717389488005	4.70227884045596	3577.43469439513	0.00617141500485715	162.037393241738	0.999862032570661	72	NA	NA
17	PI264686	1	A	4	7	358	Philippines	12	105411	20210223	14.2824927052914	10.9123799684241	3.37011273686735	0.674022547373471	0.458195188810135	1	2	1.044921875	31.2581194531063	0.0689796800104059	28.8868525557167	5.96214550719385	6.41640681218518	6.14056128568002	0.167066573205363	0.164181998556999	NA	0.974747474747475	0.381818181818182	0.233585858585859	NA	0.974747474747475	18.1334048998764	8.99496282082034	3.32213960182298	0.150599281576699	18	5	5	2.25663386239374	1.26276131132936	0.974220567448887	297.824718157832	0.00830507466238325	120.408309455587	0.998790396383922	NA	NA	NA
17	PI264686	6	B	2	1	1975	Philippines	18	085443	20210412	509.378643246161	42.6999602372691	466.678683008892	10.6063337047475	1.03044592443428	14	25	0.919932861549628	442.293427060803	0.281232734694741	476.688258863725	37.0096871512267	243.679403989426	264.888248017304	0.505607282360411	0.268847449778963	0.472430124756609	0.693920737632348	0.596846910911366	0.246245306633292	0.532359528357816	0.77205058955273	607.538509041366	37.9115597212209	26.8805575582793	6.11112295129451	132	105	90	66.4943797248468	33.1580004321378	32.5724889237972	9703.54031482817	0.0100588240257185	99.415199773173	0.999954400599958	45	0.1066	0.0743
17	PI264686	5	A	2	5	1652	Philippines	15	090748	20210402	520.87878609087	40.9278056987134	479.950980392157	9.05567887532371	1.29496314535294	5	34	3.43222639933166	564.503639705882	0.211753045225407	187.376608400618	26.7319595478738	402.781862745098	117.352941176471	0.340941278942319	0.314206107894386	0.369353088849708	0.732256592392706	0.499023203639984	0.255028575669858	0.478795975789964	0.75933685552924	719.673623125721	36.2990196078431	28.4803921568627	6.3742010284506	124	100	73	65.766584666955	51.2445633890811	13.7788050269127	9246.05545343137	0.00885707190540882	112.90413024527	0.999643319400914	68.5	NA	NA
17	PI264686	4	B	2	4	1263	Philippines	15	090526	20210326	306.490541607024	50.4729536673256	256.017587939699	3.5070902457493	1.44631916097388	2	16	2.85220274751303	457.733128140704	0.355064468471309	807.978410177095	56.2918926826354	226.922110552764	79.5603015075377	0.281708860065571	0.148546894857712	0.451675778678991	0.70110119902355	0.459336863556608	0.236781643943287	0.50061184226956	0.750574382538771	623.999709603293	43.2663316582915	27.0226130653266	3.8502815585465	164	131	102	46.1793696813212	33.5008901290372	12.2296469786117	6052.09641959799	0.00617032588203336	162.065994425316	0.999924390510625	56.67	NA	NA
17	PI264686	6	B	2	1	1975	Philippines	12	121005	20210406	257.196906409571	37.690517033475	219.506389376096	7.83951390628915	0.742892435652492	1	15	1.26811995131128	384.778451515911	0.246118282264119	354.701767997056	28.8280290795033	143.573039338512	113.217238787271	0.371416619192897	0.187758576097859	0.475304827823983	0.992867332382311	0.411809659669859	0.233674116341734	0.468596449516564	0.992867332382311	379.614546786898	34.6028564269607	19.5189175645202	3.21711698979934	104	60	54	37.5386361671566	22.4154435176466	14.6949591730479	5337.97607116011	0.0084746936518355	117.99836561448	0.99992892512314	66	NA	NA
17	PI264686	8	B	4	7	2991	Philippines	18	100452	20210426	402.984010752945	43.358470666531	359.625540086414	5.21196434907846	1.59138454238106	7	20	1.7436843832021	456.580184829573	0.279296766633797	361.117493274458	36.7213354426972	255.14882381181	146.327412385982	0.374636367464731	0.114154192793599	0.585873459387917	0.777455288692422	0.5309642560266	0.189058603491272	0.502531780305334	0.785674702133555	680.952615404543	38.0460873739798	28.7926068170907	4.81848579210024	136	113	97	60.6979077766221	38.1663082415798	22.0416447620578	7445.85183629381	0.0070760955800686	141.320872320708	0.999923767917506	35.33	0.1367	0.0771
17	PI264686	4	B	2	4	1263	Philippines	12	121250	20210323	167.87964997604	45.7156714814167	122.163978494624	3.81762432795699	0.699978781084029	1	10	4.78850682995761	262.701720430107	0.313755880376352	468.496639124171	42.3954051101462	136.639784946237	28.5349462365591	0.213296335766131	0.211065380541206	0.394969383183153	0.994393139841689	0.322250164907652	0.229482016386613	0.413121152154793	0.994393139841689	385.903175222569	40.3897849462366	18.0376344086021	2.22009047288704	110	59	50	27.7509954185455	22.0318100358423	5.46432391027864	3440.69724462366	0.0057529728062139	173.823175197331	0.999751870933836	60.8	NA	NA
17	PI264686	7	A	1	7	2333	Philippines	15	083441	20210416	325.724309972619	45.6085496928645	280.115760279754	7.18245539178856	0.855102831873243	1	19	4.17242044358727	380.005727722175	0.261154766444906	397.750900904758	35.5066437201823	260.87061377065	62.5226094296395	0.283768631043706	0.215869463784245	0.358006794964496	0.737005381449826	0.471699905033238	0.28034188034188	0.484358055325797	0.84957264957265	662.364193110669	41.8304594236103	29.506812974798	3.89959270710586	146	68	62	52.8880352472347	43.6918980643355	8.78269878424283	6524.01573616303	0.00588738453507301	169.8547112122	0.999665386960741	82.67	NA	NA
17	PI264686	2	B	3	1	569	Philippines	15	093901	20210312	250.124323979137	42.0977975670634	208.026526412074	3.71475940021561	1.33023586117041	2	16	3.97904805283535	323.039492339355	0.204421604687008	186.840067038696	26.9410739865752	199.771324033844	50.2058083695404	0.230300487065444	0.215424294613318	0.459973118101946	0.75113361547763	0.46150565728105	0.271765417170496	0.49280813250471	0.832073760580411	428.928563416583	37.3084838783444	19.4603247198719	2.85818811346198	186	97	74	32.8413174433954	26.0822901942459	6.43618520797512	4979.89080722616	0.00666355276201565	150.070095595298	1	55.2	NA	NA
17	PI264686	3	A	4	3	1069	Philippines	15	102110	20210319	300.422270375818	49.7662663773176	250.656003998501	3.58080005712144	1.40657527870936	3	15	2.68473587223587	437.061514432088	0.238027004168229	332.818924176206	36.7678320368145	218.455579157816	81.369486442584	0.31845292185548	0.267931131146977	0.388141284269565	0.715499381631705	0.491316848763657	0.279585968947671	0.492391737072588	0.748993674525589	607.392182948263	43.1963013869799	25.6653754841934	3.74640841684868	134	122	104	36.6433131434265	28.1954119760382	7.99134911438075	6178.20661002124	0.00616802211491055	162.126526359658	0.999906269355245	78	NA	NA
17	PI264686	2	B	3	1	569	Philippines	18	095529	20210315	448.069831572655	44.0698315726553	404	4.98765432098765	1.83799204828955	9	22	2.14751846127426	553.164402439024	0.249934323322825	291.158335831669	33.7823998836715	305	142.024390243902	0.293623521256683	0.24569191217877	0.487306464801346	0.729432446553751	0.533614789227915	0.23900233668597	0.502175647019915	0.761477930786068	599.961183819155	39.5	22.6219512195122	5.45151695419393	186	118	108	54.0221408387864	37.5789708506841	15.8657049375372	8358.83079268293	0.00908644942576347	110.053988432999	0.999963524559843	34	0.103	0.0658
17	PI264686	8	B	4	7	2991	Philippines	12	102230	20210420	166.812256860159	40.2080751730651	126.604181687094	3.83649035415438	0.820730658156606	1	10	3.60504201680672	241.931614996395	0.240383811996957	246.948494981473	28.7120270170116	128.8752703677	35.7486181206441	0.289873470505496	0.188691027630622	0.403113962144611	0.993770491803279	0.362911077993045	0.228126463700234	0.432695810564663	0.993770491803279	372.696773885014	36.1571737563086	19.4304253785148	1.97817698255641	156	55	49	29.5431707814769	23.9820026902052	5.35234046637963	3386.84811343427	0.00530773841140552	188.404160583942	0.999887599953574	61.5	NA	NA
17	PI264686	4	B	2	4	1263	Philippines	18	090512	20210329	543.738570563729	58.031531882689	485.70703868104	5.99638319359308	1.39579289693303	8	23	1.78665637264363	713.885808497146	0.536189781954065	2613.47206187871	107.136547213481	352.187698161065	197.12111604312	0.393555033335074	0.121692275603143	0.542986079928155	0.747580952380952	0.515782716049383	0.185013333333333	0.516118518518519	0.779914666666667	851.56472098721	47.3176918199112	31.0843373493976	6.9665036677766	200	189	136	91.4423572204916	58.9630021604959	31.6893646742629	10252.4492707673	0.00818082700713624	122.237030452751	0.999902388771015	51.33	0.0912	0.0628
17	PI264686	8	B	4	7	2991	Philippines	15	101247	20210423	271.975686929834	44.561432490525	227.414254439309	3.72810253179195	1.36889674749505	4	13	1.66887417218543	346.627657504257	0.299431614912876	409.101601660768	39.6665011491725	168.572123570907	101.009486742885	0.388110492768476	0.161364032339014	0.570127081412654	0.722095948385569	0.51060632303946	0.205873213175886	0.502722779602829	0.762331205152833	598.656158661128	38.6645585015811	28.9953782534663	3.27878387635359	130	93	84	48.5385196233847	31.6570910102832	16.5174377457091	5478.86159085381	0.00547690661645654	182.584818407399	0.999837360594796	78.5	NA	NA
17	PI264686	1	A	4	7	358	Philippines	15	131232	20210226	41.5745637496417	16.29654300742	25.2780207422217	4.21300345703694	0.3681762443279	2	7	2.53943524829601	70.3402474072223	0.110126294441463	42.9267467903754	10.1245323586478	32.5877795826565	12.8326877420967	0.277290964900211	0.27694203962597	NA	0.982817869415808	0.349656357388316	0.223024054982818	NA	0.982817869415808	39.6497102665596	14.0072472822691	5.32300387354742	0.567543012929567	52	30	12	5.12441768486511	3.45365926987676	1.61129130493346	883.178183181307	0.0143139258550454	69.8620357634113	0.999939066885518	42.64	NA	NA
17	PI264686	2	B	3	1	569	Philippines	12	144813	20210309	162.952428461735	41.0558968723392	121.896531589396	6.4156069257577	0.462783703375896	1	11	5.35864978902954	237.907660866519	0.222826579469811	221.541287297012	25.5470609412194	133.481256568959	24.9094943360972	0.197606350786939	0.197190219141281	0.344975490196078	0.993925831202046	0.284880199219276	0.223167092924126	0.357097186700767	0.993925831202046	325.255712007188	36.2723344622212	16.2559850519678	1.84971097635241	88	27	32	24.8010503761686	20.6731761454955	3.93726726294286	3216.1742380007	0.00568694386622034	175.841369903414	0.999195055497901	56.8	NA	NA
17	PI264686	5	A	2	5	1652	Philippines	12	134936	20210330	315.369756882253	47.8046527155867	267.565104166667	5.9458912037037	0.941330967672269	2	18	3.83799108950992	420.7728515625	0.287787307941734	387.507648627793	39.331160874945	246.770833333333	64.296875	0.264538315610418	0.250312598738592	0.437738687675212	0.701172904586189	0.443275932759328	0.277367773677737	0.48214498274015	0.836254612546125	754.669952392578	41.9140625	32.0052083333333	4.05036078559028	110	79	66	56.5733803643121	46.0389879014757	10.0921630859375	6277.626953125	0.00536706247909985	186.321661783173	0.999688798778264	65	NA	NA
17	PI264686	3	A	4	3	1069	Philippines	18	101806	20210322	484.048550049585	52.2733138486899	431.775236200895	5.75700314934527	1.43476650853043	8	22	1.68581737441021	681.178953257086	0.264365907028439	394.024207237363	41.0515570080487	302.038786673297	179.164594728991	0.343640878308843	0.278330661945323	0.465096261754608	0.796307493862207	0.574997084548105	0.289249271137026	0.508000542409655	0.790281827016521	756.655849936241	42.5534559920438	28.86623570363	5.98214049480715	138	132	121	60.8557961359218	41.0045841852902	19.0977841662008	9865.9870711089	0.00790602556672394	126.485803968172	0.99974547657607	54	0.0699	0.0554
17	PI264686	1	A	4	7	358	Philippines	18	111939	20210301	78.4359605865801	19.2280645346061	59.207896051974	9.867982675329	0.312043887163025	3	9	1.94919786096257	86.3556096951524	0.182443927421173	87.9794309467299	16.2983808936846	54.647676161919	28.0359820089955	0.246433177592316	0.0440565552946149	0.385964912280702	0.675525104674902	0.372244714349977	0.0645524066576698	0.385964912280702	0.826923076923077	96.3690755821489	18.1284357821089	9.53273363318341	1.03302921253017	48	23	14	13.1088995419831	8.61856677857972	4.39497892233294	1580.32702398801	0.0107195094099411	93.2878513145966	0.999750005580233	45.45	0.0457	0.0313
17	PI264686	5	A	2	5	1652	Philippines	18	090546	20210405	810.201212291624	54.5776181901495	755.623594101475	10.7946227728782	1.28257704020939	6	44	3.87817066707049	675.122169457636	0.307209867565928	553.900572780388	47.7739696321237	640.077480629843	165.04623844039	0.297427805670528	0.282444341310071	0.43817156835622	0.740112567600883	0.48787470391244	0.200618841018397	0.488858712915317	0.773046783035684	922.314488236226	43.3641589602599	29.3301674581355	10.0615311056015	144	142	100	124.04092100569	98.5842954407612	24.4588627899261	12672.8661584604	0.0109090025516595	91.6674091205414	0.999243263321561	59	0.1158	0.0716
17	PI264686	7	A	1	7	2333	Philippines	18	082429	20210419	424.591706948556	48.1274726710713	376.464234277484	7.52928468554969	1.03890765970045	3	23	3.51397655545537	387.82616418627	0.205956218301057	222.596113773159	28.5386130968663	327.40038406145	93.1709073451752	0.267445398479487	0.0708037178786222	0.371703632266171	0.752547076080119	0.540688901038819	0.0708037178786222	0.484180311357947	0.778617227496396	756.699324412309	43.590974555929	28.9726356216995	5.04766312297918	144	84	81	58.8137488940141	46.5860903563101	11.6886200591903	8152.98397743639	0.00667063252223655	149.910821300154	0.999782069525331	59.33	0.1304	0.0635
18	PI271401	3	A	2	2	868	India	18	084957	20210322	412.941201612004	44.2813309009153	368.659870711089	3.65009772981276	2.28087092111119	7	22	1.97686467172845	569.50788165092	0.368360153722775	612.034256064454	52.8122707156635	275.124316260567	139.172053704625	0.274865096372378	0.130054357296059	0.454055560621555	0.768713900665556	0.555568745468195	0.240096403110823	0.495437967798915	0.794222484846174	514.143246455781	37.9910492292392	23.247140726007	5.15037754805062	190	190	151	53.5343658424167	36.5629515041711	16.3570773475868	7785.45499751368	0.0100173980375206	99.826321790794	0.999930720560298	53	0.0852	0.05
18	PI271401	8	B	3	2	2844	India	15	091542	20210423	241.290857963506	41.217883018237	200.072974945269	2.47003672771937	1.96516642943941	2	15	2.55657163349471	426.445949890538	0.310166872249291	495.822434612199	40.1168185249977	173.412794940404	67.8302116273413	0.304988877869369	0.181831798216834	0.4386735144976	0.743316575273467	0.488009035014759	0.238881549977983	0.495774135281589	0.781137950556709	537.533059283312	36.3780102164923	28.3872537095597	2.9341158667933	156	112	98	35.7644464267868	25.6819086454038	9.71919409104715	5147.79554852834	0.00545848448968949	183.201033526594	0.999837683484863	55.33	NA	NA
18	PI271401	3	A	2	2	868	India	12	130348	20210316	163.142281094978	42.9799681353025	120.162312959675	2.14575558856563	1.30293256206496	1	9	3.73728813559322	268.877491757545	0.324443641320944	484.358282552641	43.6996076442181	128.620339842759	34.4154197311692	0.187153237407124	0.171479169497323	0.38679319161784	0.993527508090615	0.344752658344891	0.218406148867314	0.421641089884122	0.993527508090615	259.362765721447	38.7395384225209	11.8437737763125	2.0674075522943	156	93	76	24.3720368150018	18.1504779398593	6.02244808711818	3248.56549581537	0.0079711038959026	125.453138368204	0.999808702392045	49	NA	NA
18	PI271401	5	A	3	1	1704	India	12	141433	20210330	173.134231054884	47.6003768882169	125.533854166667	2.28243371212121	1.15545303620516	3	8	2.23298033282905	294.116731770833	0.287764100649692	382.446843608315	37.4445775587324	115.3125	51.640625	0.21697337817478	0.156840648680309	0.371645923084179	0.996271186440678	0.38913405238829	0.220372881355932	0.470548354935194	0.996271186440678	489.409976535373	38.0338541666667	23.1901041666667	2.17386881510417	108	71	64	27.6532491048177	19.1118028428819	8.27857123480903	3402.1337890625	0.00444181549075358	225.133169552332	0.999809975082216	52	NA	NA
18	PI271401	1	A	3	5	248	India	15	112316	20210226	44.6505287731853	25.2827916745973	19.367737098588	0.968386854929401	0.791051884515382	1	3	1.67193108399139	100.061202049232	0.172786006460225	76.7294706392133	15.6613629998192	29.1015869049107	17.4059727602149	0.200578551717575	0.196398981858667	0.350035876584549	0.990167158308751	0.267453294001967	0.214847590953786	0.353244837758112	0.990167158308751	52.0123896435251	23.9535174309634	4.27339747594652	0.58815255287639	66	50	21	5.39107312453694	2.70937383861534	2.55417775750063	957.031738098213	0.0113079317621702	88.4335014600478	1	32.67	NA	NA
18	PI271401	6	B	2	3	2004	India	15	090248	20210409	219.495636494655	40.3657345338707	179.129901960784	2.88919196710943	1.53595619442961	1	13	2.47829487680876	358.992169117647	0.308092331855474	378.615474926444	37.6129022407512	155.31862745098	62.671568627451	0.283528704168154	0.153178269742621	0.460662110425084	0.730593205421581	0.489981933742545	0.237618083670715	0.476572528883184	0.769384124647283	521.614433150711	35.8210784313725	25.8700980392157	2.67144848135333	118	87	77	36.0064713691849	25.6756716166859	10.0218365532488	4630.11642156863	0.00512150031052047	195.255284461435	0.99987905592725	54.67	NA	NA
18	PI271401	4	B	3	7	1389	India	15	100431	20210326	117.871225696591	37.6827834855353	80.1884422110553	1.78196538246789	1.19417929987241	1	7	3.21565059144677	232.44574120603	0.270782458947528	241.633617457194	30.8107290672463	88.7939698492462	27.6130653266332	0.219682782588567	0.121722860315118	0.40009234876061	0.698384326106133	0.339472068753837	0.228192580899763	0.438788038235552	0.836621941594317	314.673240574733	31.5201005025126	17.3618090452261	1.46239993939547	114	85	55	16.885069190172	11.9408285144315	4.76029645716017	2550.42242462312	0.0046473603434613	215.175911936111	0.999813095466163	56.67	NA	NA
18	PI271401	7	A	2	8	2442	India	12	124657	20210413	119.504030250508	31.0061861763904	88.4978440741172	1.55259375568627	1.83834282861278	1	8	2.85989425981873	203.072159421979	0.300444227331492	333.041888282667	28.8958788302639	88.2531173522899	30.8588742570796	0.189543749563131	0.162668821860624	0.436234214487227	0.991783073130649	0.392423128486788	0.234377027202353	0.457383019831664	0.991783073130649	186.055785078763	27.9687682088335	13.1569747115721	1.38808986842291	90	79	68	15.530418255882	10.4565090910108	4.92234784081677	2413.26331429903	0.00746061117011376	134.037276196067	0.999798914136336	62.33	NA	NA
18	PI271401	4	B	3	7	1389	India	18	100941	20210329	124.211960143432	39.9887515194626	84.2232086239696	1.55968904859203	1.35037974300643	1	7	2.8158945686901	248.533493975904	0.293986697068226	294.878405844395	34.1322879997519	89.422954977806	31.7564996829423	0.253381091526702	0.138003856046706	0.439511378700568	0.803311644978312	0.395569180291403	0.220677408177408	0.467360217360217	0.82979407979408	354.275574413262	33.4686112872543	18.858592263792	1.5368351891027	126	103	64	19.4259868295396	13.4881212933703	5.73816140307986	2675.73715916297	0.00433796541477056	230.522815279958	0.999585153245012	61.33	0.1198	0.0179
18	PI271401	8	B	3	2	2844	India	18	091320	20210426	351.671390345262	42.705955875747	308.965434469515	3.32220897279048	2.17768220129725	5	20	2.43533568904594	515.48162506001	0.307418161489536	498.126616808542	39.6768359205553	248.151704272684	101.896303408545	0.339319080153907	0.149228490966526	0.476461477659346	0.756648810088177	0.514778192035446	0.255044755025126	0.492983892677674	0.770788466140225	620.88784421542	37.7340374459914	28.324531925108	4.20124829190145	160	126	115	48.6257109826963	34.5373550694659	13.5772083590984	7093.34193470955	0.0067665172237513	147.786515120346	0.999812296677873	59.33	0.112	0.0518
18	PI271401	5	A	3	1	1704	India	18	092943	20210405	429.472750835615	46.3310362642575	383.141714571357	3.79348232248868	2.17996419125892	8	22	1.36689759242746	664.831892026993	0.428995531782334	947.683673634373	64.8095726593131	249.037740564859	182.191952011997	0.299327767773063	0.0274734858214521	0.560347267823488	0.772148978023736	0.552252395657572	0.215980707395498	0.5	0.804385494819579	728.31353208936	38.5403649087728	28.4428892776806	5.38902390123539	168	149	119	74.7766304487362	42.4076997496439	31.7700504891273	8268.37196950762	0.00739931865027353	135.147578752137	0.999906025783392	68	0.1029	0.0445
18	PI271401	7	A	2	8	2442	India	18	090805	20210419	383.980620429682	41.5898379044786	342.390782525204	3.23010172193588	2.54869952230772	5	21	2.00735502121641	519.089750360058	0.373839309088857	779.962730570995	47.4319135027095	255.49687950072	127.280364858377	0.313388846269259	0.245831936529221	0.426786004258425	0.716264052364319	0.494231462564596	0.276326963906582	0.496468295465349	0.740127388535032	541.800130171572	37.1819491118579	26.1041766682669	4.59406198222633	152	137	133	47.9976880314293	33.2127072160638	14.3652845232962	6722.55310849736	0.0084792559587823	117.934875991597	0.999939981506802	33	0.1139	0.0551
18	PI271401	8	B	3	2	2844	India	12	091958	20210420	158.939905442354	36.4813618230313	122.458543619322	2.35497199267927	1.42538538589235	2	10.8600000000001	2.73549488054608	315.469454458063	0.32358380486146	534.955823668581	35.9500253278326	115.573179524153	42.2494592645999	0.263022545590359	0.216947366308635	0.450053268124376	0.993130874909617	0.378170365426331	0.216540130151844	0.462610500781377	0.993130874909617	301.641811811432	32.7805815909637	18.2167748137467	1.89645083860554	108	69	62	24.9416351154658	17.8264068549233	6.89430776541027	3383.29277817832	0.0062870953705552	159.055961626313	0.999872653495951	65	NA	NA
18	PI271401	5	A	3	2	1704	India	15	093135	20210402	246.499967261729	44.968104516631	201.531862745098	2.76071044856299	1.62337285026105	4	13	1.58931157035672	433.47199754902	0.229553383659724	218.119211143391	28.5106931335192	147.96568627451	93.1004901960784	0.298221063953732	0.122662638042349	0.500708393425905	0.701053542486757	0.453701198343507	0.204251757616337	0.488213151297901	0.751534426961277	575.140195477701	36.2990196078431	26.7769607843137	2.95424235870819	154	97	85	31.9364659926471	19.8688605344098	11.6772995963091	5253.75306372549	0.00513656041072638	194.682807178079	0.999739076931756	78	NA	NA
18	PI271401	6	B	2	3	2004	India	12	122717	20210406	152.684519594861	36.7737202964394	115.910799298421	6.10056838412744	0.516673315803723	1	10	4.26393088552916	265.09014031571	0.222415909552451	224.835846050024	25.68408556878	123.665747932849	29.0027562014533	0.23460852208276	0.210757214189459	0.407967915479613	0.993125904486252	0.329271079290121	0.246086041310354	0.365154021087451	0.993125904486252	355.437905545558	34.1518416436983	19.2057128539213	1.91265978619772	90	37	29	22.8244891835997	18.4691112507527	4.14142795984024	3245.56971936858	0.00538113621635824	185.834359100607	0.999848737083565	62	NA	NA
18	PI271401	1	A	3	5	248	India	18	101827	20210301	78.6477080649895	29.6846895742349	48.9630184907546	3.26420123271697	0.505310994157048	1	6	3.10137344669719	126.216379310345	0.239734511995697	149.261534356488	22.1314907965114	59.2453773113443	19.1029485257371	0.204660605328069	0.204368044728778	0.384210526315789	0.991228070175439	0.270614035087719	0.206443994601889	0.384210526315789	0.991228070175439	124.627216626569	27.9985007496252	8.6831584207896	0.978864640643196	92	29	26	11.6287979823182	7.9821720823746	3.55488172955002	1568.16435532234	0.00785434086662024	127.318131079573	0.999864110147952	56.4	0.0715	0.0328
18	PI271401	1	A	3	5	248	India	12	095234	20210223	21.5880820982235	19.2493917648102	2.33869033341329	0.292336291676661	0.415597547067684	1	1	0.69056974459725	46.026804989206	0.120661944729454	41.0425077128723	10.3201060401164	8.43127848404893	12.2091628687935	0.144047266383595	0.139698000344084	NA	0.98780487804878	0.263559050064185	0.1600953603521	NA	0.98780487804878	11.3839104503013	18.2777644519069	1.17534180858719	0.247546670098854	38	9	8	3.30656760734018	1.34877694684309	1.94570819664567	433.509234828496	0.0217453107330356	45.9869262056944	0.999000478032245	NA	NA	NA
18	PI271401	4	B	3	7	1389	India	12	133554	20210323	97.2216752609092	36.3883419275758	60.8333333333333	1.68981481481481	0.989327847684053	1	5	3.18133490844654	182.248306451613	0.301095274797943	276.373925669496	32.4587426023698	72.3924731182796	22.755376344086	0.169706452129304	0.166399234580399	0.385693992912164	0.989287701725098	0.310332034872936	0.220262938230384	0.390525876460768	0.990191986644407	227.672545236443	31.9354838709677	12.7150537634409	1.27886894438663	92	54	44	16.9528720805873	12.2429254827148	4.57242166724477	1973.55174731183	0.00561714168503935	178.02648679192	0.999326436181825	60.4	NA	NA
18	PI271401	7	A	2	8	2442	India	15	092503	20210416	230.903848200563	38.8864841585997	192.017364041963	1.82873680039965	2.70016696731322	3	14	2.21879240162822	357.413348607259	0.364956961437975	572.910926864738	42.2229810282396	157.747497889787	71.0961051489208	0.273251819260503	0.224351373044532	0.480300674949972	0.712981418848036	0.481597290078822	0.261733136904136	0.48824236992311	0.735456973487069	393.539992214192	34.8366091884722	21.5121186542867	2.75947911538294	134	122	120	34.3480121346705	23.8455462918761	10.2349949906105	4456.14825756662	0.00701194076835028	142.613868690062	0.999894179670222	48.8	NA	NA
18	PI271401	6	B	2	3	2004	India	18	090949	20210412	277.541081827023	40.7951073016686	236.745974525354	4.01264363602296	1.44625186456089	3	17	2.35059819083747	458.06727950012	0.263556720928385	304.113190433508	32.4648447674146	193.595289593848	82.3600096130738	0.317307100448774	0.110435539744802	0.534534142843764	0.768597119348804	0.547618245330278	0.270750497017893	0.478010723537563	0.798284367866873	567.737588152331	35.7966834895458	27.4333093006489	3.31597331419036	134	86	75	38.716569458761	26.9343957385505	11.3826036286061	5869.63920932468	0.00584067953820355	171.212954495972	0.999737607060281	54	0.106	0.0551
18	PI271401	3	A	2	2	868	India	15	085147	20210319	270.436395671061	43.2091059047238	227.227289766338	2.52474766407042	2.08289429081107	3	16	2.48682942499197	417.137798325628	0.270163302836349	304.149344609783	37.3731163220025	193.464950643509	77.7958265650381	0.247686484037435	0.179495917026469	0.457865303917343	0.720346342225449	0.495484742298146	0.241574553605936	0.491231633018755	0.74828442108337	383.747838281749	37.5609146570036	18.0557291015869	3.38948865686051	194	167	134	31.0668517424172	22.4579970940236	8.20712475230885	5478.61583156316	0.00883259348648614	113.217029803307	0.999898867885654	50.67	NA	NA
19	PI271403	6	B	4	6	2230	India	18	111614	20210412	311.849082690041	48.2345669486329	263.614515741408	2.534754959052	2.15613006561776	5	15	1.89578639026589	467.222338380197	0.376492906847342	593.701393030928	53.5111075919876	202.198990627253	106.657053592886	0.345138765754365	0.124039822942244	0.534740577594585	0.753930442130456	0.486720955363444	0.232355087572978	0.493119266055046	0.760034403669725	590.022762608193	41.4203316510454	25.042057197789	3.71131992574068	146	154	130	57.4355384317625	38.3208979641296	18.730881352641	5870.91894977169	0.00629013007792243	158.979224215072	0.999939667833717	54.33	0.0785	0.0417
19	PI271403	8	B	4	5	2973	India	18	095801	20210426	219.995799312584	40.9151464081195	179.080652904465	2.55829504149235	1.71085786426781	2	13	3.44308445532436	357.100924147864	0.219718028839405	196.77191359029	26.7506507039677	168.807009121459	49.0278444551128	0.239027863926886	0.138726341937709	0.390543743917925	0.704179748822606	0.405420918367347	0.233392857142857	0.475866413638626	0.758529974489796	408.065578538654	37.3259721555449	20.4752760441671	2.61443655276731	128	91	87	30.3078197264323	24.02170232979	5.96797359877148	4448.47125540086	0.00640690293489104	156.081652892562	0.999857437232286	46.57	0.0857	0.031
19	PI271403	2	B	3	1	567	India	12	144655	20210309	130.287232763978	43.261657615082	87.0255751488964	2.41737708746934	0.832145645465271	1	9	4.1331346249379	215.094452878664	0.221232239007024	165.341245076447	23.3838276628009	97.1622095060142	23.5081163143758	0.134266781870078	0.130182802530104	0.37660747446611	0.993036211699164	0.290080470442587	0.218551532033426	0.398607242339833	0.993036211699164	167.053326677847	33.2360154151582	9.31916384444704	1.40920618732208	148	51	50	17.9022237295457	14.1089728929855	3.62700460193853	2406.85361438748	0.00843566671401677	118.544275621794	0.999494610607467	55.33	NA	NA
19	PI271403	8	B	4	5	2973	India	12	102751	20210420	97.1231064634204	32.1507440505388	64.9723624128816	1.80478784480227	1.11972525249837	1	7	3.34638390429581	192.859673155491	0.226502939589484	167.302615787543	22.1118217385936	73.9485700552752	22.0980533525595	0.18743268102262	0.181250811407305	0.368690360008675	0.992138364779874	0.287408280922432	0.209643605870021	0.393010291595197	0.992138364779874	172.848195391443	30.112953616919	11.0790675318433	1.15412909646521	88	44	44	14.8726962251936	11.6436652333114	3.10212805060159	1991.94154049507	0.00667712551960116	149.765044413862	0.999805866472533	59	NA	NA
19	PI271403	6	B	4	6	2230	India	15	105000	20210409	226.850731555406	45.7723001828574	181.078431372549	2.26348039215686	1.74778194847987	2	11	1.87388959390863	331.624007352941	0.293824204330037	361.173741815727	37.794078287671	144.767156862745	77.2549019607843	0.30149280061933	0.13025956938194	0.471855168850439	0.715548780487805	0.448380335365854	0.219763271162123	0.487116274179983	0.776341463414634	492.39445165321	39.7058823529412	21.8504901960784	2.72085856401384	130	114	100	37.07034629109	25.8555903979239	10.9121191368704	4456.78921568627	0.00552577015211804	180.970248937462	0.999923031466458	72	NA	NA
19	PI271403	1	A	2	5	154	India	18	092312	20210301	157.301352912918	39.9850110838323	117.316341829086	1.54363607669849	1.90071224041076	1	9	2.55095089412433	298.529910044977	0.20865769038558	155.093418300949	25.5524050194733	112.28135932034	44.0154922538731	0.226539202762723	0.187970464969935	0.437001472123494	0.969745222929936	0.388111334599769	0.237415958952583	0.475230007077141	0.969745222929936	206.56580442912	34.7826086956522	9.03298350824588	1.95273427753889	120	100	92	16.0726928202565	11.1279317862308	4.70857150135577	3258.76905297351	0.00945332787745585	105.782853717026	0.999893182234749	51.67	0.0358	0.02
19	PI271403	5	A	4	1	1797	India	15	101647	20210402	194.399401032126	39.7547931889886	154.644607843137	3.03224721261054	1.28286417583795	1	14	4.52918693537179	335.92131127451	0.203965617819686	166.067663132161	25.8666551987831	159.742647058824	35.2696078431373	0.211712029941136	0.138115011396206	0.379526379548653	0.721994306764903	0.404974849953377	0.237154339297675	0.481816377663665	0.888144675150703	386.561283520761	36.0906862745098	19.9019607843137	2.38985606497501	162	85	66	23.8604893550558	19.2618223760092	4.30183102652826	4000.99111519608	0.00618234719009737	161.750864073399	0.999893010097959	49.6	NA	NA
19	PI271403	3	A	3	3	965	India	12	141856	20210316	112.777836314732	39.5721553611436	73.2056809535886	2.61448860548531	0.707568231865722	1	6	2.98683633172444	125.608255135683	0.248485071643086	254.749692968923	32.7955439369132	86.317524727365	28.8993152422014	0.29031863855047	0.208137501140985	0.348186845039205	0.992962702322308	0.348936865386549	0.206163499882712	0.420220501993901	0.992962702322308	142.924240166218	35.7342125285316	7.48161298503677	1.46103017968002	188	70	51	15.6648090925925	11.3465411147657	4.197366363657	2028.42854425564	0.0102224099843446	97.824290116663	0.999425487085642	33.56	NA	NA
19	PI271403	2	B	3	1	567	India	18	095917	20210315	236.621212102358	42.8285291755284	193.792682926829	2.45307193578265	1.8445648618057	2	14	3.31597685803293	385.733390243902	0.218979854563167	197.237610783374	29.4054754370879	181.731707317073	54.8048780487805	0.23501422887868	0.110707579459721	0.384550603903058	0.738799186330908	0.441262008629526	0.218478993745786	0.486873662014905	0.767130233231928	378.044839381321	38.3414634146341	17.1707317073171	2.88459250446163	178	124	105	29.2897642772159	22.6908090422368	6.21073765615705	4841.04268292683	0.00763029197589983	131.056583831718	1	71	0.0637	0.0302
19	PI271403	6	B	4	6	2230	India	12	141239	20210406	143.227633730913	40.5716577850351	102.655975945878	2.44418990347329	1.03520541907686	1	9	3.08740359897172	198.041292909045	0.299648152484787	314.955857608191	34.6262774707506	105.32448008018	34.1142570784265	0.205578247896669	0.195440123383971	0.397092170201414	0.993197278911565	0.345367670877875	0.227479412817759	0.417733457019171	0.993197278911565	321.581661343887	36.3066900526184	15.9609120521173	1.74691477272121	96	61	57	27.9279366736018	21.2990190092579	6.43800091172314	2808.93103232273	0.00543225868484188	184.085489667565	0.999865137759671	52.57	NA	NA
19	PI271403	7	A	4	4	2576	India	15	100936	20210416	232.959205652496	43.6790898922159	189.28011576028	4.40186315721581	0.98445274629367	3	12	2.03154574132492	372.152707102375	0.274426150470622	378.275898073861	36.6248912703505	155.311708669963	76.4500180875437	0.319696011510666	0.142320601825602	0.453628359154211	0.97824691633644	0.34500104486969	0.186793202518491	0.447047496790757	0.985718870346598	547.879180064504	37.0915229711805	23.7549740745207	2.79466690892929	112	82	71	31.9998448829002	22.5661355670234	9.1323956581229	4778.04624382009	0.00510088174659287	196.044536940687	0.999909130251562	59	NA	NA
19	PI271403	5	A	4	1	1797	India	12	145749	20210330	152.926861607028	41.3383199403617	111.588541666667	2.59508236434109	1.04019708740064	1	9	4.11423550087873	257.986028645833	0.272491687024972	275.881784169334	34.220022110865	121.927083333333	29.6354166666667	0.168903506999978	0.159099837478656	0.419862647828095	0.993211133740665	0.343485056600199	0.210823814162165	0.469878872333583	0.993211133740665	332.033114963108	37.9817708333333	16.9401041666667	1.97347005208333	104	61	53	26.3668060302734	20.9469265407986	5.21308051215278	3038.7451171875	0.00594359406682254	168.248367697594	0.999702694710858	45	NA	NA
19	PI271403	4	B	3	6	1381	India	18	100629	20210329	328.425163838988	45.0136229385437	283.411540900444	4.10741363623832	1.53286928479861	1	21	5.02924791086351	452.284844641725	0.260205857603935	305.985964622202	37.6021605618074	274.774889029803	54.6353836398225	0.2919178437646	0.212229872056199	0.385030548904591	0.749907297397516	0.485487011381061	0.2488182365717	0.463810459544248	0.785719826248836	524.455824834565	40.3677869372226	23.855421686747	4.17768259568327	174	120	97	43.4831673923944	35.365223534729	7.57946849306916	6592.94546607483	0.00796574734774103	125.537499037499	0.999933423796832	42	0.0603	0.0286
19	PI271403	8	B	4	5	2973	India	15	100656	20210423	168.172085541566	39.103732342831	129.068353198735	2.43525194714595	1.35536934263301	1	11	3.86065573770492	260.124324981756	0.236350908795626	215.77881863049	27.3364489145078	131.756263682802	34.1279494040379	0.207580821701131	0.193679734007157	0.405395098064903	0.993275050437122	0.369453502683635	0.232515131136517	0.44908092355974	0.993275050437122	331.127956090301	35.7333981999514	17.4410119192411	2.01756522849477	120	72	68	25.8211441664333	20.693837708763	4.88304334574473	3434.36663828752	0.00609300782790012	164.122552973092	0.999868253165862	43.6	NA	NA
19	PI271403	3	A	3	3	965	India	18	093326	20210322	282.593961005889	44.503458768196	238.090502237693	3.09208444464536	1.73020259843325	5	14	2.02858607870786	319.407620586773	0.306297593899639	555.498544262879	53.5201566334134	196.730482347091	96.9791148682248	0.390283670415743	0.213720189790992	0.392114169936008	0.758376207579663	0.503300578058163	0.217516421645292	0.515948445257172	0.793434817363501	316.360851344458	39.234211834908	14.1347588264545	3.65128788184132	210	195	134	33.2882133101359	22.3154178621263	10.5726003252623	5015.86275484833	0.0115415288153519	86.6436341318886	0.999897292049767	35.33	0.051	0.0291
19	PI271403	7	A	4	4	2576	India	18	100108	20210419	289.828407156197	46.3574518033406	243.470955352856	4.7739403010364	1.10014675130018	5	14	1.8514827995255	474.345631301008	0.268027959100329	412.752091348872	37.9178357127118	187.325972155545	101.17618819011	0.341967413999022	0.142015042882692	0.499044398934367	0.753116909414368	0.401348774804039	0.211010491152983	0.460924369747899	0.799632352941176	651.173318791977	39.5223235717715	26.7762842054729	3.46257993693777	126	91	74	37.0369508761344	25.8039846144946	10.8584824364025	5995.91334613538	0.00531744750132173	188.060154754971	0.999922220979918	38.67	0.0736	0.0376
19	PI271403	4	B	3	6	1381	India	15	100028	20210326	254.392779176051	40.6113721408751	213.781407035176	3.75055100061712	1.40354775017882	1	18	4.95889606576629	396.472399497487	0.21053345409573	174.820679644257	27.2457857609994	212.185929648241	42.7889447236181	0.257279798586681	0.217075305665227	0.354994816075321	0.702429739110962	0.410993051995121	0.214162747732617	0.442970178778039	0.810614712798119	382.657398171763	36.8844221105528	19.108040201005	3.20320193934497	150	92	81	29.3552601260069	23.8092156763718	5.13954824373122	5159.65609296482	0.00837093952618981	119.46090362633	0.999913313791977	60.5	NA	NA
19	PI271403	7	A	4	4	2576	India	12	142822	20210413	169.602199246594	38.2422178924399	131.359981354155	4.10499941731733	0.836771551535091	1	10	2.2628507295174	315.910756322107	0.225428928709339	229.126246133489	26.938398178922	117.480480130521	51.9170259876471	0.273294096069222	0.150957304887073	0.366662090752685	0.993390614672835	0.298486037673496	0.207917347897172	0.383977748402732	0.993390614672835	367.410113439984	34.7861554597366	19.1003379559492	1.97409982657229	170	64	52	22.7498674143982	16.4775407235839	6.04316827757386	3445.70417200792	0.00537301439007545	186.115265547606	0.999898527075737	43	NA	NA
19	PI271403	4	B	3	6	1381	India	12	133040	20210323	183.688311672281	41.604978338948	142.083333333333	3.38293650793651	1.00949457677477	1	12	4.69936842105263	337.624448924731	0.311134381403114	360.345761478186	38.953782911885	150.013440860215	31.9220430107527	0.197483960001558	0.190495704101329	0.359637605042017	0.994047619047619	0.279320061357877	0.198957360722067	0.383253301320528	0.994047619047619	273.273102381778	37.9166666666667	13.3198924731183	2.44536940686785	130	61	55	32.6070029772228	26.496560295988	5.84099317840213	3577.33198924731	0.00894844529357128	111.751255910165	0.999844892103069	51.5	NA	NA
19	PI271403	1	A	2	5	154	India	15	100827	20210226	80.6509003810743	34.5306954579205	46.1202049231538	0.870192545719883	1.53486627758732	1	5	2.53649440596697	183.363126327627	0.141247507244168	67.1690200698385	16.340223170565	59.4901911783081	23.4537048606772	0.205056677737975	0.19552177757447	0.400263172398589	0.992283950617284	0.291586594456091	0.225798715382049	0.407150205761317	0.992283950617284	93.4591893402963	31.8505560414844	5.17306010246158	1.0364100467198	142	86	57	6.98103277496105	4.59264861769552	2.2843801436513	1770.70317380982	0.0110894397226805	90.1758812895451	0.999888186013748	48	NA	NA
19	PI271403	5	A	4	1	1797	India	18	100604	20210405	247.50112343735	42.2024481061825	205.298675331167	3.15844115894103	1.54019501040457	3	15	3.49221611721612	327.445563609098	0.281872237012751	318.685784341306	35.3458589161001	190.627343164209	54.5863534116471	0.281273055199379	0.0883143097553236	0.42230818883006	0.788639039659975	0.521621757238195	0.246939871839147	0.486965334078837	0.803620352250489	465.302163586821	37.8280429892527	21.7320669832542	3.06440510592172	136	98	87	38.3374694941611	30.1068197084695	7.89027312029778	4899.30798550362	0.0065858389359282	151.840943838549	0.999906315744454	78	0.0656	0.0293
20	PI305413	5	A	2	8	1688	Iraq	15	092227	20210402	224.530721237427	40.52336829625	184.007352941177	3.06678921568628	1.48062716705492	1	14	2.22257664362928	364.685134803922	0.16236005443187	110.923383382485	19.8151865066115	153.700980392157	69.1544117647059	0.273555875125528	0.215354176313789	0.444129315141285	0.715483457389932	0.477992151733159	0.234592745384112	0.482922752706925	0.749509483322433	371.526876682045	36.9730392156863	17.9656862745098	2.73107098231449	142	85	79	21.9596279075356	15.484579248366	6.10702614379085	4931.89797794118	0.00735093785597579	136.037063513885	0.999904262703143	58.67	NA	NA
20	PI305413	1	A	2	4	135	Iraq	15	095319	20210226	56.1177644526489	27.7034198318817	28.4143446207672	1.23540628785944	0.83022241079172	1	3	2.28108903605592	132.258902911408	0.164713943430948	66.8055551951862	14.7745283258967	38.7354741971761	16.9811320754717	0.203579621143154	0.202842762201293	0.350877192982456	0.990253411306043	0.24563522332401	0.205165692007797	0.350877192982456	0.990253411306043	105.755746443266	24.7532175434212	8.28439335249282	0.696821036232367	90	27	24	6.06170287042022	3.82915884239274	2.13839590236131	1227.61776833687	0.00658896617600054	151.768877436702	1	32.32	NA	NA
20	PI305413	6	B	1	1	1884	Iraq	18	080222	20210412	298.133115563604	41.2477514684351	256.885364095169	4.75713637213277	1.30916227133796	7	16	1.33551570357719	470.598317712088	0.277151957564635	335.193919987465	33.8570117776874	169.130016822879	126.640230713771	0.400665695853922	0.151088837943225	0.516533209876419	0.72673946059421	0.525769313535614	0.22843770174306	0.511491284699806	0.768744812321313	570.548259981087	36.7099254986782	26.6882960826724	3.55407651449952	110	87	72	45.4221923503059	25.206306532183	19.741917500952	6504.0059480894	0.00622923031018854	160.533476883075	0.99977593796183	42.5	0.0742	0.0348
20	PI305413	7	A	3	8	2533	Iraq	15	094737	20210416	115.271814271041	31.3817865368069	83.8900277342337	1.86422283853853	1.43395277853989	1	8	3.32996323529412	232.233630772941	0.239533378060965	207.079301390407	22.3676918061809	87.3748944893283	26.2389967442421	0.202897023224194	0.183528807482756	0.433905651329848	0.830438378825476	0.35964525319364	0.235020678246485	0.480424593327819	0.830438378825476	216.496898406835	28.7712528638611	14.7232605812131	1.36999748261872	86	57	54	15.9993953515674	12.0926778432889	3.74997188248109	2495.19323525865	0.00632802360080125	158.027223519423	0.999809186315933	47.2	NA	NA
20	PI305413	5	A	2	8	1688	Iraq	18	092152	20210405	291.09748354487	46.4336495033798	244.66383404149	3.54585266726797	1.48599131745993	3	16	2.32415681752666	467.091852036991	0.276379972438738	343.162259308773	37.8147015643581	201.512121969508	86.7033241689578	0.290724164346382	0.214948488947437	0.463662944260204	0.740426316730752	0.498433099800811	0.220714849921011	0.476484333859926	0.773762506582412	509.112130865059	41.777055736066	21.5821044738815	3.60179262857367	130	93	90	42.7697647882456	30.0277967249003	12.2877616012143	6169.43889027743	0.00707465489469614	141.349650956077	0.999915110860196	69.14	0.0518	0.0226
20	PI305413	4	B	1	7	1202	Iraq	12	114025	20210323	38.0623622833574	28.6403192726047	9.42204301075269	0.554237824161923	0.593568802016149	1	1	1.07886676875957	81.0891666666666	0.209836434713169	117.651236218247	20.5208993770683	18.9381720430108	17.5537634408602	0.123301959153829	0.122063890882986	NA	0.989949748743719	0.227431274017145	0.179773869346734	NA	0.989949748743719	40.0254003352989	26.2096774193548	4.90591397849462	0.49048300381547	120	21	19	7.02763686553359	3.86569256561452	3.12012226847034	788.877688172043	0.0122542935162826	81.6040515653775	0.999563178518661	36.28	NA	NA
20	PI305413	8	B	2	6	2788	Iraq	15	085700	20210423	163.131270118035	38.1860013269868	124.945268791048	2.65840997427763	1.23081753435085	1	10	1.90138370305293	335.379931890051	0.217815013690151	188.163186884684	24.443543171978	105.290683531987	55.3758209681343	0.240652169634186	0.210020960391067	0.413846487075511	0.99312242090784	0.39302437882291	0.245635382499206	0.432901921553916	0.99312242090784	312.045256418502	34.869861347604	15.7990756506933	1.95410489540406	100	58	55	22.8711632163673	15.7488132917712	6.86259154485882	3597.1585380686	0.00626224836048554	159.687055261166	0.99988359309319	62	NA	NA
20	PI305413	8	B	2	6	2788	Iraq	12	090705	20210420	93.7217992961287	36.6201410409016	57.1016582552271	1.63147595014935	0.95575819767892	1	5	2.22994880546075	193.255082912761	0.21169904940886	145.115152521102	22.5287006836701	62.8094208123047	28.1663061763999	0.205062347736889	0.190623919339241	0.388895075017115	0.993300423131171	0.346101148498892	0.228725905030559	0.404702694677455	0.993300423131171	163.053187085698	33.6097092045181	8.35135784667147	1.09319546970325	84	42	39	14.2278394073763	9.97636526122534	4.12370484998748	2019.35231915405	0.00670453297627777	149.152819970942	0.999776780901577	71.71	NA	NA
20	PI305413	6	B	1	1	1884	Iraq	15	075207	20210409	218.45343664399	37.0328713418463	181.420565302144	6.97771405008247	0.70207896546819	5	12	1.46927451796366	398.987962962963	0.169836819999596	90.7929822449534	18.9163509809644	129.044834307992	87.8289473684211	0.312095661069348	0.176093112583077	0.413977535521987	0.993603411513859	0.383398939369089	0.24080894230148	0.451847903340441	0.993603411513859	466.252124941577	33.8206627680312	24.098440545809	2.64222443562882	100	48	42	23.3547458750366	13.1379455786966	9.83980351029187	4904.2367202729	0.00566694347175339	176.46196842874	0.999891968063853	45	NA	NA
20	PI305413	8	B	2	6	2788	Iraq	18	085300	20210426	224.476987298686	37.2470305055996	187.229956793087	4.68074891982717	1.07391111337014	5	13	1.36364794293721	430.996231397024	0.232980124300441	199.066940488694	25.9759122537925	128.49255880941	94.2270763322132	0.271639254975793	0.180575511255218	0.400764968592202	0.993356643356643	0.408295454545455	0.25506993006993	0.428964583803293	0.993356643356643	415.264930146865	33.8694191070571	21.435429668747	2.67306331182936	120	59	53	31.635600582315	19.6895161411135	11.5692058497002	5066.7501800288	0.00643700711948874	155.351700167053	0.999895285276484	81	0.0777	0.0332
20	PI305413	5	A	2	8	1688	Iraq	12	135715	20210330	186.581948561698	43.3527818950315	143.229166666667	3.11367753623188	1.06106224305001	1	11	3.16135693215339	312.89125	0.213567649662054	187.938079704397	27.143470462306	139.544270833333	44.140625	0.212664566650966	0.175408960217501	0.383977458755841	0.79263816925734	0.425018303671998	0.236697887604623	0.477028664549557	0.842940414507772	308.149125840929	39.6744791666667	14.296875	2.39173041449653	126	64	60	26.1183844672309	20.0056287977431	5.81834581163194	3948.72721354167	0.00776160051718328	128.839405968668	0.999889660185825	74	NA	NA
20	PI305413	7	A	3	8	2533	Iraq	18	094435	20210419	205.983441319403	36.7923707481116	169.191070571291	2.45204450103321	1.87538879928093	3	12	2.37894526568118	407.470031204993	0.215046472730176	185.96709529532	22.8493538704642	142.93086893903	60.0816130580893	0.255475631109556	0.177237280588474	0.447608241539925	0.69892952720785	0.427572054368296	0.2317765905183	0.492911370056497	0.742525894538606	393.584480958144	33.6173787806049	22.5156024963994	2.43653963030628	102	83	84	25.4169507735736	18.3402364061399	6.7799614140855	4476.5662506001	0.00619063948958241	161.534200413834	0.999874626180603	82.8	0.05	0.0167
20	PI305413	3	A	4	1	1044	Iraq	15	100714	20210319	130.284826435901	40.018676242224	90.2661501936773	1.36766894232844	1.64922996454248	1	8	3.32828282828283	255.82826440085	0.182019161115239	123.232373347128	21.8643006582396	98.8129451455704	29.6888666749969	0.192434513992306	0.179953757091758	0.430927662105436	0.994231421784866	0.340819117541208	0.219695003892293	0.452587103341835	0.994231421784866	231.327019080328	36.5487942021742	11.308259402724	1.6056705213116	144	78	76	13.7989262086195	10.3113275543038	3.2915933421131	2829.312445333	0.00694112831131946	144.068796188254	0.999681870881995	60	NA	NA
20	PI305413	4	B	1	7	1202	Iraq	18	083623	20210329	174.321381199537	41.8673545666902	132.454026632847	1.47171140703164	2.14964620839943	2	9	1.66282926829268	361.444032974001	0.323773032217933	435.930468765624	41.3186179222147	108.078630310717	64.996829422955	0.259990105961956	0.176453456674264	0.460179923584578	0.701059748427673	0.406633333333334	0.206891891891892	0.487447154471545	0.746388888888889	288.817171700519	37.5142675967026	15.2441344324667	2.19499631875297	166	109	101	24.5863472580037	15.2745816225554	9.04842880516492	3730.23303741281	0.00759995088182987	131.579797757749	0.999921503598569	53.33	0.0378	0.0136
20	PI305413	4	B	1	7	1202	Iraq	15	083352	20210326	96.1985595198978	39.4146399219078	56.78391959799	0.9463986599665	1.52227700465812	1	5	2.13909465020576	207.187989949749	0.306325708335759	381.272917791572	37.5751965953587	65.3015075376885	30.5276381909548	0.180428010773374	0.153528841157111	0.393578701702827	0.992695652173913	0.296544927536232	0.203826086956522	0.420837944664032	0.992695652173913	147.320064518573	35.5778894472362	8.24120603015075	1.20388374030959	176	85	67	15.6388096260195	10.2977197545517	5.20236231408298	2009.64353015075	0.00817189256768085	122.370673833246	0.999887740931296	46	NA	NA
20	PI305413	1	A	2	4	135	Iraq	18	091628	20210301	119.252431853608	34.1949605892405	85.0574712643678	1.97808072707832	1.25749523494202	1	9	2.72144846796657	227.509807596202	0.174569918594199	98.9800779557847	17.7396175481112	85.4447776111944	31.3968015992004	0.255490110832386	0.228459349814748	0.453873569468555	0.992119779353822	0.393195521102498	0.254240802953009	0.481944016171583	0.992119779353822	243.578470010372	30.2598700649675	15.6421789105447	1.46681406922726	112	55	51	12.5151379832323	9.106828394898	3.19274395785615	2557.04335332334	0.00602193645918211	166.059540278812	1	67.5	0.015	0.0153
20	PI305413	7	A	3	8	2533	Iraq	12	135809	20210413	48.5399998545356	24.9296980249121	23.6103018296236	1.12430008712493	0.842368807637175	1	3	2.0247005988024	103.776214893369	0.107566752479931	31.4289134045868	9.09707987093553	31.5231325020394	15.569280969584	0.142240634364537	0.140950290483413	0.361523244312562	0.990603363006924	0.261598605812256	0.209061435322563	0.369930761622156	0.990603363006924	79.9597346650123	23.2140776133318	6.79407994406246	0.548798665325992	72	24	24	3.99303314965305	2.53661506334048	1.40031255584665	1058.64264071787	0.00686343779935187	145.699579312051	0.999315993848193	47	NA	NA
20	PI305413	3	A	4	1	1044	Iraq	12	151244	20210316	60.3447366220216	32.7642141771826	27.580522444839	0.919350748161298	0.915633130639597	1	2	1.80894800483676	131.4999239158	0.195693907693891	109.434037101407	19.3807924081887	37.9406543241187	20.9738777580522	0.121923390383048	0.117668135337377	0.344181589902861	0.991850040749796	0.244362944851942	0.198109209453953	0.346577017114914	0.991850040749796	102.523282414786	30.7253360385493	6.47983768704032	0.74707750548023	82	35	31	8.20428504747046	5.30093780578159	2.83056507295921	1291.62122749176	0.00728690584113102	137.232458028412	0.999686505788622	46	NA	NA
20	PI305413	1	A	2	4	135	Iraq	12	090528	20210223	25.4588881124416	20.2240201526379	5.23486795980369	0.348991197320246	0.741692298899507	1	1	0.967166979362101	56.2681000233699	0.131889692181437	62.3384643205311	10.8258061049382	12.0472072914232	12.4561813507829	0.205000715606835	0.203249778631071	NA	0.98766954377312	0.265721331689272	0.214153602254712	NA	0.98766954377312	22.217970106895	18.2168731011919	2.38373451741061	0.286321437744872	44	14	16	3.18053007669482	1.54520730136324	1.60583043839649	528.149100257069	0.0128869305506904	77.5979971387697	1	36.73	NA	NA
20	PI305413	3	A	4	1	1044	Iraq	18	100632	20210322	174.636115707989	30.1184627989884	144.517652909	1.90154806459211	2.52336915423694	2	12	2.83837865572088	312.616272998508	0.220017801403037	184.296617855333	28.6742348535619	137.543510691198	48.4584783689707	0.239064621369652	0.141780982119938	0.38416128232132	0.710530653250555	0.404208927651562	0.219757967311123	0.476712791090111	0.757453031837102	304.841892712904	36.2754848334162	14.8930880159125	2.31230717379623	148	116	91	21.7866023914715	15.6338052199724	5.84799515148038	3838.30960964694	0.00758526708129954	131.834514102393	1	61.33	0.0416	0.0135
20	PI305413	2	B	4	7	731	Iraq	12	160911	20210309	112.966341134104	34.6293097198798	78.337031414224	2.90137153386015	0.779686347155225	1	7	2.47659107534748	196.409272451244	0.203062865231855	131.639000330576	20.8375619916506	79.0727548756277	31.928062594885	0.235041245349497	0.223122050589327	0.372244200066942	0.993219129193433	0.355949454093637	0.249299950584747	0.413578213364081	0.993219129193433	161.035185708705	32.2433726497723	9.64615204951536	1.29628421663567	112	31	33	14.1125357993673	9.63450799413226	4.3319486435787	2320.70390050216	0.00804969554281456	124.228300894266	0.99981521605229	66.8	NA	NA
20	PI305413	2	B	4	7	731	Iraq	15	110936	20210312	147.578765327492	37.1740088673962	110.404756460096	2.40010340130644	1.23742371085365	1	9	2.55965353450685	287.588428996112	0.192224245999576	136.299319475414	21.2942787636011	104.745026297736	40.9215641436085	0.257082497324405	0.23185839463905	0.405288698370595	0.993368700265252	0.402635220851113	0.260167992926614	0.454177718832891	0.993368700265252	235.96105794193	34.0155499656986	13.4918820032015	1.66552241529093	120	63	53	18.190439702624	13.0567021746284	4.923096005889	3149.64698147725	0.00705846307783895	141.673901098901	0.999877838678789	77	NA	NA
20	PI305413	6	B	1	1	1884	Iraq	12	114053	20210406	172.121514016768	34.1611030921874	137.96041092458	4.92715753302073	0.819645663210554	3	11	1.60111068556109	345.529741919318	0.163275771886981	84.5540086803467	16.521975409943	104.748183412679	65.4221999498873	0.272283099093644	0.197759314030731	0.434440087978061	0.99147947327653	0.36425251742835	0.220533178414666	0.437412858249419	0.99147947327653	334.651346260733	31.8466549736908	19.1931846654974	2.13192662694269	74	43	42	20.8793396078285	12.6661523130125	7.92170130224727	3815.60229265848	0.00637059031963873	156.97132444968	0.999872222843361	56.67	NA	NA
21	PI346313	2	B	3	6	635	India	18	103023	20210315	31.6566184448124	21.2663745423734	10.390243902439	0.611190817790531	0.799384021292739	1	2	1.35409252669039	76.1984756097561	0.100030540460848	28.3907886665006	8.87579352174983	18.5609756097561	13.7073170731707	0.216682389676878	0.214348216852606	0.349392871132002	0.987661574618096	0.2947743139559	0.228916207177077	0.349197023110067	0.987661574618096	28.212745389649	20.2682926829268	2.76829268292683	0.393515764425937	66	23	17	3.24358640690065	1.76130279595479	1.44452706722189	707.894817073171	0.0139481556647909	71.6940665154951	0.999587513105052	36.67	0.0147	0.0023
21	PI346313	8	B	1	3	2662	India	12	081144	20210420	92.5763306370587	37.9620552224949	54.6142754145638	1.18726685683834	1.21173629115691	1	5	1.57079190949606	193.48984619082	0.201247291441614	177.66493807466	22.4420588136925	55.0588800769046	35.0516702715693	0.211383208448964	0.163513030856204	0.378960223822272	0.993594066082266	0.334054061977777	0.20257923128793	0.412852326365475	0.993594066082266	135.800622516413	35.1478010093727	7.30593607305936	1.08279921110879	92	49	51	12.3050369410834	7.68023603665513	4.52482716075694	1895.03875270368	0.0079734480670582	125.416255500733	0.999879736652602	58	NA	NA
21	PI346313	1	A	3	3	216	India	18	095842	20210301	22.2186895272249	20.8068954242763	1.41179410294853	0.201684871849789	0.336426932382848	1	1	0.503237742830712	47.6393428285857	0.130280108613543	72.564598247029	11.5156721183774	6.79660169915042	13.5057471264368	0.0991521464299456	0.086844608583739	0.579192546583851	0.985248447204969	0.308229813664596	0.118633540372671	0.579192546583851	0.985248447204969	42.0424782611193	15.592203898051	6.29685157421289	0.253652534052814	38	9	7	2.32597422553091	0.878184096357618	1.42482481897482	466.777548725637	0.00603324410320003	165.748307692308	0.999195339675621	NA	0.0178	0.0024
21	PI346313	3	A	1	8	839	India	15	083946	20210319	146.154306479453	40.0940790647333	106.060227414719	1.49380601992563	1.77083503739712	1	8	2.46467065868264	263.127139822567	0.193174965354269	139.958502037444	23.3863404774776	102.861426964888	41.7343496188929	0.176299811624003	0.126865729577101	0.448773051381514	0.722770145982545	0.378562124577137	0.188922155688623	0.494948699093042	0.800731869594145	287.645943841908	37.0611020867175	14.157191053355	1.80676966867151	128	86	85	14.6654832002662	9.72458019733291	4.74081871928291	3120.79376483819	0.00628122769450393	159.204545454545	0.999870930484756	52.67	NA	NA
21	PI346313	5	A	4	5	1844	India	15	103708	20210402	303.044270593857	44.3923098095435	258.651960784314	3.19323408375696	1.82464035657335	6	14	1.31924882629108	492.765	0.196780854801582	194.849412617126	27.2283064264145	172.18137254902	130.514705882353	0.263653863181928	0.0677705861860056	0.396716329753302	0.718235782610033	0.481426992355954	0.215636822194199	0.502970705209041	0.764606977721732	565.573487360631	38.3700980392157	24.718137254902	3.70951076509035	174	118	101	30.5272461312957	18.5543120434448	11.5756259611688	6418.07904411765	0.00655884840430122	152.465789473684	0.99992498133757	35	NA	NA
21	PI346313	4	B	2	4	1261	India	18	090405	20210329	320.98307010226	50.6723535518477	270.310716550412	4.29064629445099	1.24328150527957	2	16	2.73712618526623	454.85031071655	0.399510387470446	937.233447765679	68.5091396109839	237.958148383006	86.9372225745086	0.299148336559509	0.158770529141137	0.391336552679414	0.71428324099723	0.4377478784681	0.235587420563793	0.487910565888405	0.770221606648199	508.800934807548	45.3519340519975	20.5072923272036	4.12042322076746	176	154	107	56.6550351859663	42.0584584441293	14.0563723371274	5972.71242866202	0.00809830119971379	123.482687953783	0.999925837872363	53.33	0.0562	0.0281
21	PI346313	7	A	2	6	2411	India	18	085635	20210419	279.723082943735	49.6822764146902	230.040806529045	2.47355705945209	1.87189490319935	3	14	2.17350592123382	543.270643302929	0.270660475049564	406.85070674366	39.586329092264	189.438310129621	87.1579452712434	0.277513424310359	0.233288185538654	0.416747132988571	0.766819757022268	0.457831797450344	0.220446687225493	0.482489954209887	0.853695916269508	608.47935381615	42.4747959673548	23.6317810849736	3.31968621460471	140	115	108	33.7286803142463	23.1035525453636	10.2750957676032	5832.63922227556	0.00545570888113936	183.294237611733	0.99982813265597	50	0.049	0.0265
21	PI346313	2	B	3	6	635	India	15	102658	20210312	13.8713801607479	13.0252790859709	0.846101074777041	0.141016845796174	0.460642721004145	1	1	0.647540983606557	30.2366110221816	0.0586712424115464	15.6930718939443	5.19707227809381	5.41962039789618	8.36954036130803	0.270821353268162	0.261063344020208	NA	0.983156028368794	0.391252955082742	0.272872340425532	NA	0.983156028368794	6.73882919474109	12.4399725588841	1.02904184770181	0.157662482954542	52	5	6	1.57038238878167	0.619668465343721	0.942706604133665	287.411388063115	0.0233961239257377	42.7421227197347	0.999168208945913	NA	NA	NA
21	PI346313	4	B	2	4	1261	India	12	120812	20210323	87.9248562702081	32.8307702487028	55.0940860215054	1.22431302270012	1.37066537455904	1	5	2.51776927282668	187.172741935484	0.287580322948885	283.176861764381	28.3667082934207	61.8951612903226	24.5833333333333	0.205618330201312	0.187428961478957	0.366011081566868	0.991235758106924	0.278293894244814	0.189886690872668	0.388447633654689	0.991235758106924	91.8258252399121	30.241935483871	5.59139784946237	1.16234535784484	76	55	52	14.7448630260724	10.7402228581339	3.88122904382009	1734.16834677419	0.01265815313729	79.0004662729251	0.999571357495503	37.25	NA	NA
21	PI346313	3	A	1	8	839	India	18	083538	20210322	231.342052310666	50.1138076562649	181.228244654401	2.21010054456586	1.6362755862106	3	10	2.10944097280865	391.050323222278	0.241205329985877	282.741919167099	36.1080080268773	155.271009448036	73.6076578816509	0.20659868713791	0.134074964124286	0.464347986375969	0.717878255914305	0.430697671092806	0.212645363041141	0.505301475618098	0.777619917461606	445.342603497769	42.1183490800597	17.1556439582297	2.84533400459581	192	125	104	26.5885575011232	17.4124673816634	8.83056540593123	4762.76883391348	0.00638909006739586	156.516810602357	0.999894659987868	40.86	0.0404	0.0174
21	PI346313	8	B	1	3	2662	India	15	080935	20210423	155.538678981782	44.5924371914637	110.946241790319	1.45981897092525	1.70432487629424	1	8	2.06578631452581	336.12797372902	0.266661028411135	386.908832101252	37.1593161723142	104.646071515446	50.6567745074191	0.238744338231768	0.191819091301321	0.425577592525371	0.807648546144122	0.414714884556524	0.221592920353982	0.481137531269333	0.841261061946903	287.868792551337	37.9956215032839	12.4665531500851	1.88886944810102	134	95	82	20.3749458368276	13.4290348686276	6.728126643275	3373.50553393335	0.00656156379911923	152.402694024591	0.99987659182929	40.4	NA	NA
21	PI346313	4	B	2	4	1261	India	15	090449	20210326	200.542398120673	42.1001870653965	158.442211055276	3.23351451133217	1.16389031535384	1	13	3.75414691943128	303.096557788945	0.315177545669012	481.079802559554	42.7659325443293	159.221105527638	42.4120603015075	0.229818947232794	0.211580154748342	0.402618272569444	0.993489583333333	0.361022534013606	0.242931547619048	0.42944637345679	0.993489583333333	274.756871669907	38.2035175879397	13.3417085427136	2.53307997272796	116	95	76	32.15843665564	25.1205777631878	6.73073280977753	3751.68341708543	0.0092193507566617	108.467507788162	0.999920869430266	38	NA	NA
21	PI346313	6	B	2	2	1996	India	12	122506	20210406	213.997041670964	36.7607600372887	177.236281633676	4.43090704084189	1.0881167842946	3	13	1.68596881959911	358.269882235029	0.227141503164729	226.599999735007	24.4686180728681	132.773740917063	78.7521924329742	0.313761697295129	0.260591496057296	0.426478151652651	0.99287856071964	0.348725637181409	0.200623372524264	0.457215142428786	0.99287856071964	286.559551649693	33.0493610623904	15.9984966173891	2.65003674956198	98	68	63	26.5962673092885	16.6261397088576	9.65354834647061	4393.87841393135	0.00924776973688715	108.134180289031	0.999804553966338	59.5	NA	NA
21	PI346313	6	B	2	2	1996	India	15	090614	20210409	278.457304116452	42.9671080380207	235.490196078431	5.23311546840959	1.04731274816495	4	15	1.93969783797864	432.209595588235	0.256220595540743	351.200920467384	33.0952963833102	182.512254901961	94.093137254902	0.339355335641574	0.201492797667964	0.38675855925689	0.993960584869676	0.33528996256269	0.179441770350861	0.448948284916664	0.993960584869676	437.653862096309	38.2843137254902	20.5637254901961	3.38977196270665	116	81	70	38.0221474312764	24.6146313917724	12.9983059400231	5742.85079656863	0.00774532628701151	129.110119179478	0.999544491081056	80	NA	NA
21	PI346313	1	A	3	3	216	India	15	105550	20210226	16.5432019524429	16.2058284674997	0.337373484943146	0.0843433712357866	0.246824777148658	1	1	0.399014778325123	34.0281144570786	0.0896534739273555	37.1181758785451	8.12621130689982	4.04848181931776	10.1461951768087	0.160506905210295	0.107256355932203	0.386652542372881	0.986228813559322	0.395127118644068	0.103813559322034	0.386652542372881	0.986228813559322	31.7710110239336	11.3707359740097	5.99775084343371	0.177366949845389	24	4	4	1.81676217288815	0.549587731915289	1.2470332996612	340.842496563789	0.00558266621454933	179.12588028169	0.99905555078561	NA	NA	NA
21	PI346313	3	A	1	8	839	India	12	122250	20210316	60.7323671380617	34.2550655910163	26.4773015470454	0.854106501517593	0.904975642730343	1	2	1.69106628242075	130.674156733452	0.161292018391094	80.432814336865	16.5841791729039	37.2051737255897	22.001014455998	0.116666591951034	0.110261425162889	0.376049722839977	0.992199687987519	0.222724070253133	0.177124862772289	0.3766250650026	0.992199687987519	122.401879586543	31.9934060360132	7.34212528531575	0.750775908972706	76	35	34	6.63612176662251	4.22116478613033	2.35379262273345	1308.95891453208	0.00613369591634317	163.033840222746	0.999733529552481	57.4	NA	NA
21	PI346313	8	B	1	3	2662	India	18	081206	20210426	221.055223357073	50.1358762615376	170.919347095535	1.92044210219703	1.77517591466288	3	11	2.02351959966639	368.566898703793	0.266569292013367	349.170818207055	39.0482659980702	145.59529524724	71.9515122419587	0.307350620125023	0.203932565733798	0.410779254207249	0.767197622951413	0.476125186099482	0.24572849475602	0.479874480936202	0.760522838807097	378.91828415062	41.9467114738358	16.5746519443111	2.61097944658183	138	132	110	29.2629994106786	19.2978548195172	9.67255096869268	4540.53198511762	0.00689061350637798	145.124958622973	0.999901560390855	50	0.0453	0.0223
21	PI346313	6	B	2	2	1996	India	18	090612	20210412	313.581886928442	48.0327400887394	265.549146839702	5.10671436230196	1.08259491138609	4	17	2.09908925318761	474.325895217496	0.230705343135739	243.323938952199	29.8029887829631	207.714491708724	98.9545782263879	0.3518917169418	0.201654983732158	0.401249951220155	0.752912756269107	0.38897300777338	0.176128479910253	0.468853068815871	0.801095267617276	496.440985262668	38.4643114635905	22.3624128815189	3.68504049429358	126	85	77	39.6378656804545	25.7072040469631	13.4752838481821	6468.05906032204	0.00742291753438491	134.717918576858	0.999644043880013	56	0.0872	0.0342
21	PI346313	5	A	4	5	1844	India	18	102455	20210405	454.94634455743	50.4474692762504	404.49887528118	4.25788289769663	1.88314699157216	8	19	1.12011467353148	746.329280179955	0.453598799834805	1089.5189781539	68.9004331523935	239.252686828293	213.596600849788	0.248839684459169	0.0589212041635601	0.389280709760559	0.779068542750283	0.510247070964609	0.206314878892734	0.497206956600402	0.79123414071511	739.950369193505	42.8392901774556	27.3556610847288	5.65920129565209	150	144	114	83.4497347607612	45.1375846365827	37.6924014435032	9013.04830042489	0.00764808226505817	130.75173165549	0.999936374789914	32	0.0863	0.037
21	PI346313	5	A	4	5	1844	India	12	150517	20210330	200.411316457915	44.9035039579154	155.5078125	2.4298095703125	1.42527852748378	3	10	1.5043060616098	369.810325520833	0.260363403345921	320.605047303359	33.8471795582526	118.268229166667	78.6197916666667	0.22165371798261	0.161974403484062	0.459771021700765	0.917443635217413	0.435206422018349	0.221785350225717	0.49546745303626	0.762860419397117	484.459940592448	39.4010416666667	20.1692708333333	2.56364610460069	130	81	78	28.3491770426432	18.4760199652778	9.63575575086806	4199.38802083333	0.0052917607624391	188.973017657562	0.99986844642705	33.2	NA	NA
21	PI346313	7	A	2	6	2411	India	15	090249	20210416	206.981476911597	43.6388988337003	163.342578077897	2.23756956271092	1.67281947874508	1	11	2.54367312903898	414.757783672977	0.243887627236584	301.3258033272	31.9024880131465	147.136138912336	57.8439647895816	0.223961017629635	0.188095284851968	0.407368029106656	0.994001199760048	0.376252146830908	0.226144771045791	0.468763390179107	0.994001199760048	440.167017553431	39.7202459905945	20.7765585433498	2.4717243904729	112	86	85	25.2778130827024	17.9411217772616	7.11084237847441	4229.59725069336	0.00561542390025363	178.080945937996	0.999890719339945	36.67	NA	NA
21	PI346313	7	A	2	6	2411	India	12	120624	20210413	111.379836275565	35.0717136791307	76.308122596434	1.41311338141544	1.53970235084727	1	6	1.94461729931549	236.640752826011	0.179844327012707	138.695802534188	19.199779161054	72.8353338771705	37.4548420929962	0.213370356564093	0.173328534059967	0.395396743102097	0.992900248491303	0.331933104563562	0.195366640428455	0.414601822269554	0.992900248491303	206.507193099082	32.3388882414637	12.2246824379443	1.28528348642544	108	66	62	10.5722171986222	6.72967588787401	3.72927774062156	2294.93211746883	0.00622391630595047	160.670540997464	0.999805746375404	39.2	NA	NA
22	PI346315	6	B	3	5	2124	India	12	132546	20210406	186.183852329505	32.688487759222	153.495364570283	9.5934602856427	0.489468956712019	1	15	1.33410852713178	278.619994988725	0.215263150508199	173.256139190046	23.748213200038	107.805061388123	80.8068153345026	0.303299776509028	0.0553320362263452	0.433135770031665	0.991869918699187	0.427388211382114	0.0890243902439024	0.436022514071295	0.991869918699187	331.494029318409	30.2931596091205	19.7193685793034	2.36296513057662	94	49	36	23.8554710388527	14.3639400126104	9.17797316575676	3863.05750438487	0.00712822832868258	140.287313184988	0.999894740131476	72.33	NA	NA
22	PI346315	4	B	2	5	1274	India	12	122233	20210323	109.129921515497	39.3449752789377	69.7849462365591	3.67289190718732	0.482907915567331	1	6	3.14836022904737	169.755241935484	0.284552255276654	241.016138510932	33.3668223380587	81.2903225806452	25.8198924731183	0.184886675816518	0.180248796689809	0.352602240445945	0.992402315484805	0.289188056973113	0.216301426504031	0.368487698986975	0.992402315484805	280.940354376228	36.6935483870968	15.3091397849462	1.43965342814198	78	38	31	21.9825810787374	16.7653052375997	5.06705977569661	2171.35584677419	0.00512440952578152	195.144434684402	0.999613894856176	59.6	NA	NA
22	PI346315	7	A	3	8	2532	India	18	094424	20210419	256.055331606635	42.5651731812872	213.490158425348	3.1864202750052	1.57405679320612	3	15	2.68159722222222	396.927652424388	0.225522332841837	222.223678174739	29.0644577692396	185.381661065771	69.1310609697552	0.316439497457364	0.171743722306682	0.403800240330518	0.698616214193373	0.467960259937301	0.263953284926953	0.484085187453222	0.734269748928353	515.578051777771	38.730196831493	23.7638022083533	3.05464140705144	124	92	84	35.6052047540281	27.0462381038095	8.18671553939269	5326.13418146904	0.00592469248161106	168.785131566538	0.999915048629603	46.67	0.07	0.0342
22	PI346315	6	B	3	5	2124	India	15	100517	20210409	254.716436052776	38.3683968370901	216.348039215686	6.18137254901961	0.912209080525513	3	17	1.35225982284806	383.73199754902	0.30974064462385	345.713267858767	36.4904600125691	145.93137254902	107.916666666667	0.326330000258378	0.0798582061532345	0.49324876602822	0.701668806161746	0.512882205513784	0.172046783625731	0.509899749373434	0.789385964912281	489.572595275855	34.4362745098039	25.0735294117647	3.11088283352557	98	66	56	47.0159463908112	28.0556156286044	18.5762387062668	5171.47518382353	0.0063542830287972	157.374167229893	0.999916955326757	41	NA	NA
22	PI346315	2	B	1	7	450	India	12	130420	20210309	97.5511239131079	38.0275924404932	59.5235314726147	4.25168081947248	0.368153730002962	1	7	3.3496062992126	156.067779983651	0.211557984981875	221.609838955667	24.7518617008254	74.5182763050333	22.2468760948266	0.194179967454904	0.1940231975143	NA	0.993079584775087	0.299950568462679	0.246632951823263	NA	0.993079584775087	155.633410496225	33.3060843162443	9.13231344155086	1.13003798201401	110	41	28	13.3721331678981	10.3920944037494	2.86369026627205	1895.80462454747	0.00726089583471166	137.724052618875	0.999754015411635	52	NA	NA
22	PI346315	5	A	3	3	1721	India	18	093751	20210405	280.844196398762	45.540522317282	235.30367408148	5.00646115066978	1.03204789072356	4	14	1.77591806145391	350.119682579355	0.235555985819455	209.264465435952	31.3967900616028	177.680579855036	100.049987503124	0.421723534658745	0.107975361115046	0.620426232137813	0.759091026847782	0.539520200373091	0.181654063628313	0.509865670809877	0.781594880441447	607.153728938423	40.2524368907773	25.6560859785054	3.47076440087679	114	79	62	45.5129242870487	28.5857053607131	16.4798840279933	5878.4991252187	0.00571645076930556	174.933720302376	0.999903930734059	55.33	0.0495	0.0275
22	PI346315	4	B	2	5	1274	India	15	091104	20210326	212.638908811551	44.184134942204	168.454773869347	2.76155366998929	1.38058604247412	2	12	2.03276353276353	381.96040201005	0.250874854537663	263.049183871562	35.8725519063939	143.417085427136	70.5527638190955	0.251472636497105	0.139331428025171	0.419286988160342	0.703142309518367	0.488243472415321	0.235815753057132	0.496101273687481	0.73448275862069	487.128955076892	39.9246231155779	22.4246231155779	2.6880634327416	178	99	76	35.6086336203631	23.8837087447287	11.3882856493523	4405.14761306533	0.00551817625441151	181.21929309535	0.999914687584828	50	NA	NA
22	PI346315	1	A	3	2	206	India	12	093752	20210223	34.813937451322	24.1572419617217	10.6566954896004	0.532834774480019	0.827909081330186	1	2	0.994501718213059	76.7853820986212	0.151225172005897	54.8462326725435	12.6016535284441	16.9081561112409	17.0016358962374	0.240988491299387	0.225728947104286	0.355952668437575	0.989837398373984	0.270579268292683	0.197188346883469	0.365980691056911	0.989837398373984	28.3204944270133	22.5403131572797	2.8160785230194	0.396235008266866	94	26	21	4.49213690604959	1.9885481255681	2.46998321831413	739.26735218509	0.0139911048971278	71.473983459683	0.999726519620318	35.45	NA	NA
22	PI346315	3	A	1	5	807	India	18	082358	20210322	360.526878479213	48.4309063260556	312.095972153158	5.20159953588596	1.23887832278126	3	20	2.21400088613203	520.893162605669	0.229595699744469	248.808912470843	35.0694840364315	248.483341621084	112.232720039781	0.261172060297954	0.12429291370976	0.421539701608115	0.762829564786006	0.57437781697041	0.255731922398589	0.500069618490671	0.802060879221373	668.437359441026	41.7951268025858	29.1894579811039	4.48428719120917	158	129	93	44.078915727299	30.6321200577332	12.897425670498	7123.87649179513	0.00670861244942848	149.062120898814	0.999571124359479	80	0.073	0.0465
22	PI346315	1	A	3	2	206	India	15	104659	20210226	93.9625715604164	39.0706560287408	54.8919155316756	1.9604255547027	0.71665036746255	1	6	2.42882964301853	187.172960139948	0.118813035096189	57.8257409893396	14.9015693549596	67.1623141322004	27.6521304510808	0.232269147350846	0.225548040159295	0.383563462559745	0.992565055762082	0.331890600106213	0.196997426365456	0.409957514604355	0.992565055762082	128.485180546362	32.7502186679995	6.85992752717731	1.18473628118557	180	55	39	9.55078478708058	6.06857271706916	3.33140722610128	1965.85811570661	0.00922080099936568	108.450448075909	1	58.6	NA	NA
22	PI346315	4	B	2	5	1274	India	18	091034	20210329	367.271190912113	51.532446460623	315.73874445149	4.71251857390284	1.30015174131498	5	17	1.28999601434835	643.928421052632	0.314605306182423	437.183857274465	48.033000710127	205.237793278377	159.099556119214	0.290724210724361	0.09510355370564	0.481175512094688	0.732792959545097	0.518192105328367	0.225719424460432	0.501142898390318	0.758503256566345	742.626910539062	45.3012048192771	28.4844641724794	4.62063854657692	164	114	88	66.8696613373361	38.0269802636103	28.216165399173	7269.2184527584	0.00622201872973182	160.719541910331	0.999942276367524	42	0.0973	0.051
22	PI346315	8	B	3	8	2909	India	12	100239	20210420	70.1065639605143	30.1402097187455	39.9663542417688	1.81665246553495	0.729921928390473	1	4	2.68131147540984	103.670920451814	0.211125514538153	115.346639037188	18.9369188696135	49.1348233597693	18.3249218937755	0.176188665852968	0.174649366037248	0.361722378740577	0.991681260945709	0.306519662474128	0.239300569176883	0.384588441330998	0.991681260945709	93.1999314308989	26.9766882960827	8.31530881999519	0.810619385406691	62	36	33	10.4296493555677	7.31131324903238	3.04162760128107	1356.60448209565	0.00869763928965664	114.97372639829	0.999723188180135	49.06	NA	NA
22	PI346315	7	A	3	8	2532	India	15	094446	20210416	190.112096646031	39.0208148421001	151.091281803931	2.90560157315252	1.3326220943981	2	12	2.96639511201629	336.92587724587	0.231227995959449	221.024277733445	26.7164322790557	140.504039551429	47.3652477993488	0.287039106145251	0.196406552407602	0.362878916960439	0.766916666666667	0.431903846153846	0.229305555555556	0.474271929824561	0.8425	393.050198484601	35.7048112866273	18.9195707222959	2.26539596467838	104	66	64	28.8947402085929	21.8610710591463	6.75300287468279	3987.55576992644	0.00576363012514069	173.50176508344	0.999914459921328	70	NA	NA
22	PI346315	2	B	1	7	450	India	15	084030	20210312	136.51431994939	41.0535378775861	95.4607820718043	2.58002113707579	0.901262154563318	1	9	3.79076194236084	224.613000228676	0.193015561924984	235.759963823926	26.2490345691123	109.787331351475	28.961811113652	0.229806280388243	0.213242740347535	0.372059451406119	0.987146529562982	0.401914124921837	0.229411494674991	0.461179458930102	0.987146529562982	269.642980497595	35.1589297964784	13.5833523896638	1.58642971032617	124	87	53	17.2194950418417	13.6575452688731	3.36699606011129	2838.41613308941	0.00588344524080915	169.968438401318	0.999830156114048	49	NA	NA
22	PI346315	3	A	1	5	807	India	12	114122	20210316	131.294489937651	40.7669728187062	90.527517118945	3.35287100440537	0.66230083160874	1	7	2.75327988338192	201.029520669541	0.210610060512826	190.744202962194	26.5885376468193	95.8026883083946	34.7958407304083	0.18056877734762	0.165171185021702	0.406532205557324	0.99340151765094	0.413346041521561	0.235330159777537	0.448401604473077	0.99340151765094	303.310653222316	37.4334263251331	15.6353030687294	1.65752796523681	112	59	49	16.629971804015	12.0439313733253	4.39788415300996	2631.61774029926	0.00546478650725762	182.989765230889	1	39.43	NA	NA
22	PI346315	5	A	3	3	1721	India	15	094335	20210402	193.806151486433	40.4483083491784	153.357843137255	15.3357843137255	0.247229127944559	3	11	1.77763930923981	247.263125	0.157444535456674	89.5319888583034	18.7182221600264	122.365196078431	68.8357843137255	0.392580017826843	0.123133416026755	0.56217803145766	0.993351063829787	0.315890957446809	0.137253039513678	0.602393617021277	0.993351063829787	441.940299404075	36.3848039215686	20.9436274509804	2.34314926951173	128	27	22	23.1839166426374	15.5092091983852	7.35744665513264	4099.69515931373	0.00530195882265386	188.609537238816	0.999870459189787	46	NA	NA
22	PI346315	7	A	3	8	2532	India	12	135506	20210413	131.320124335765	31.7280022054767	99.5921221302879	3.68859711593659	0.850983299394104	1	10	2.69761359921543	209.390164316513	0.183752615486547	135.113736671395	18.6011860150581	96.1659480247057	35.6485258128423	0.300593753656682	0.184951596157357	0.355029212775577	0.9921875	0.368793402777778	0.20029296875	0.409049479166667	0.9921875	213.589900942045	29.3555529658548	12.8306724158024	1.53612019388822	104	56	39	15.8921758517152	11.4234594738668	4.28106417398447	2712.81027852232	0.00719191397679907	139.045044646804	0.999897463722451	70	NA	NA
22	PI346315	6	B	3	5	2124	India	18	101935	20210412	263.878268368915	36.8535147039309	227.024753664984	5.97433562276275	1.03110925254429	4	18	1.32570588852734	398.214744051911	0.265029557845723	274.765638495874	32.6562734016064	151.766402307138	114.479692381639	0.324326131311174	0.0482797144657274	0.530977597702467	0.773556678275372	0.538210301714457	0.0777027027027027	0.516974869606449	0.797889995258416	463.447014688354	33.2852679644316	25.1381879355924	3.19930418996367	118	88	60	40.2093711181886	24.0648839739999	15.7343042052693	5533.31681086277	0.00690327931471314	144.858690255901	0.999924594358042	72	0.0662	0.0358
22	PI346315	5	A	3	3	1721	India	12	140945	20210330	167.841174942917	41.6172166095836	126.223958333333	7.4249387254902	0.40848479030876	1	10	2.33035948569929	249.0358984375	0.208602610073384	155.634601472013	25.582325431302	115.638020833333	49.6223958333333	0.314816067924215	0.134472146046564	0.418462221482283	0.9919795221843	0.394820317205381	0.190102389078498	0.424658703071672	0.9919795221843	372.378455268012	37.7473958333333	17.5390625	2.15182834201389	98	29	27	26.9154442681207	19.3042331271701	7.32964409722222	3554.13248697917	0.00577860590904797	173.05211944532	0.999823657315781	56.67	NA	NA
22	PI346315	2	B	1	7	450	India	18	084720	20210315	192.611704128096	44.1726797378518	148.439024390244	2.85459662288931	1.17719822090488	3	11	2.18658069715898	319.769780487805	0.220067888298975	207.303999706599	30.7150953371494	132.341463414634	60.5243902439024	0.296490763008683	0.0863721840323154	0.420128532874256	0.699118256686507	0.470260613703237	0.239769552209282	0.493037193724661	0.756549341047895	383.251933372992	37.5121951219512	18.3170731707317	2.35202260559191	112	87	70	27.3594586555622	19.3530636525877	7.70731707317073	4033.25762195122	0.00613701432603825	162.945684476763	0.999868878119834	41.5	0.0738	0.0312
22	PI346315	8	B	3	8	2909	India	15	094507	20210423	128.214364673568	37.0443330510922	91.1700316224763	3.14379419387849	0.782845785345972	1	8	3.18780487804878	182.491303819022	0.236193318934837	177.562139600238	25.3237300758092	95.3782534663099	29.9197275602043	0.198738552033953	0.0865997993435703	0.398634579736071	0.993095930232558	0.348260825982358	0.245795265780731	0.404666735880399	0.993095930232558	215.08260109379	33.0211627341279	10.9584042811968	1.52393555128332	90	54	49	18.9808524938668	14.0597921187414	4.76721714339035	2450.63396983702	0.00708535020282176	141.136284216657	0.999844155439365	46	NA	NA
22	PI346315	1	A	3	2	206	India	18	095102	20210301	138.751134880011	35.51525282104	103.23588205897	1.98530542421097	1.46415964605478	1	9	1.7693851944793	266.686606696652	0.236173835188423	173.437433323227	25.7054046234818	88.0934532733633	49.7876061969015	0.279176633636282	0.228237240044284	0.397174957558785	0.992343032159265	0.431742549181294	0.145907776076229	0.479645227156713	0.992343032159265	218.192690261566	32.1714142928536	11.8940529735132	1.7226519174196	112	72	65	21.1650406056342	13.173854102434	7.75755300760414	3012.74518990505	0.0078950945393932	126.660927872418	0.999888464356988	70.33	0.0422	0.0299
22	PI346315	8	B	3	8	2909	India	18	093628	20210426	218.537268108869	36.4681370478993	182.06913106097	3.95802458828195	1.26137509957202	2	15.4200000000001	2.77389325610261	314.469599135862	0.270916109350031	251.195366444977	31.3904832563289	160.933749399904	58.0172827652424	0.207390029651719	0.171134277568234	0.434526715915703	0.738337364861529	0.533852754473827	0.270226105515907	0.476216678894595	0.765461136765785	285.766774052067	32.2491598655785	15.0384061449832	2.62783283923604	106	95	73	29.8846483224162	21.4303131515925	8.15977892036418	4088.54116658665	0.00919572559809644	108.746176615688	0.99988915068338	66.29	0.0799	0.0391
22	PI346315	3	A	1	5	807	India	15	082751	20210319	240.908901566829	46.1569335548335	194.751968011995	4.14365889387224	1.01826521781749	1	13	2.44297849268028	403.70572285393	0.184634139795732	151.853392829087	25.1065446818175	168.899162813945	69.1365737848307	0.225249692657882	0.117808702902454	0.403124006346377	0.690196674958392	0.488999216772715	0.257681776696075	0.490680992106064	0.762169151201704	591.987410568844	40.6597525927777	26.6650006247657	2.97433133323473	172	82	77	27.066610298534	20.1444201021143	6.56710499775255	4992.14981881794	0.00502431517990675	199.032099737533	0.999901945657707	74	NA	NA
23	PI362307	4	B	3	5	1365	Korea	18	095541	20210329	519.888103772309	47.9667340830256	471.921369689283	6.29228492919045	1.56358362589753	4	27	3.08550739013987	607.72494610019	0.275552258687174	438.095791526157	43.6404563411238	394.483195941661	127.850348763475	0.33658703729039	0.219421990878815	0.399475338439284	0.744724079347485	0.441273539118618	0.110561056105611	0.468757800149763	0.788335136034612	789.095788420176	43.0818008877616	30.3487634749524	6.62439498674872	232	161	137	63.1261286510391	48.685748567812	13.686116491464	9751.55041217502	0.00839491869549983	119.119676589132	0.999880898471361	42	0.1058	0.0566
23	PI362307	8	B	3	2	2833	Korea	18	090857	20210426	202.516092604369	38.4138362433512	164.102256361018	2.69020092395111	1.58796949134592	1	13	3.0410592808552	373.716994719155	0.213386844597844	185.367148157285	23.8155142624756	150.228036485838	49.3999039846375	0.263744618894611	0.177642812564156	0.409837320422656	0.74498702277294	0.414436770502783	0.247925099740819	0.473421421177617	0.791091761553918	476.043953878516	35.3336533845415	25.1080172827652	2.39591863262692	146	68	71	26.6657043427477	20.5477427516583	5.85489741728816	4263.00258041287	0.00503297775994515	198.68953285637	0.999886572476812	60.5	0.0525	0.0285
23	PI362307	8	B	3	2	2833	Korea	15	091223	20210423	153.137073189946	37.5569223750595	115.580150814887	1.92633584691478	1.59757499298836	1	10	3.06655791190865	298.082036000973	0.236258747155816	281.524342234286	26.7299843371579	114.315251763561	37.2780345414741	0.226926519091518	0.200270124216994	0.423741722664904	0.993084370677732	0.386894882434302	0.236957123098202	0.479314132291921	0.993084370677732	369.449935300046	34.6752614935539	20.9316468012649	1.84375196187102	104	67	69	21.8643776056088	17.0962729051123	4.58645134610165	3195.89819995135	0.00499053264246381	200.379412708601	0.999871469643159	41	NA	NA
23	PI362307	5	A	3	5	1749	Korea	18	094725	20210405	481.118455035738	44.1776902269404	436.940764808798	10.9235191202199	0.905434389949324	7	28	2.22433844598011	505.812434391402	0.280610975896801	380.541773387229	36.3114158182801	329.842539365159	148.287928017996	0.283306155732017	0.11550256993392	0.439822063385362	0.728325288577923	0.519017358958463	0.178032651374251	0.506935833849969	0.752603843769374	736.219110056277	39.8275431142214	29.7425643589103	5.97513705802492	98	74	68	78.7000591141892	55.5008398612669	22.5379483671946	8517.54405148713	0.00811597658415601	123.213761108207	0.999746557949451	73	0.0927	0.0581
23	PI362307	1	A	1	6	66	Korea	12	082842	20210223	26.7265011386325	22.473170921292	4.2533302173405	0.2835553478227	0.667462551347768	1	1	0.950692041522491	59.5747955129703	0.152662362987495	72.7515145840977	13.7413700995203	12.8417854638934	13.5078289319935	0.180326617826618	0.178098236539795	NA	0.989229024943311	0.23042328042328	0.176222870100421	NA	0.989229024943311	30.4118561160635	20.2033185323674	3.33021734050012	0.307894536058505	114	25	15	4.39908585224743	1.89693072703362	2.47148514288027	569.741762093947	0.0101241612772157	98.7736141906874	0.999523019172303	NA	NA	NA
23	PI362307	4	B	3	5	1365	Korea	12	132241	20210323	243.659943307615	43.9287605119162	199.731182795699	3.84098428453267	1.18373474220595	1	14	4.48394986242739	346.578360215054	0.36568921307652	630.624201921852	47.5288933659639	197.137096774194	43.9650537634409	0.255052921070244	0.24377241212886	0.382629225108165	0.993738615664845	0.390290037831022	0.225345799180328	0.432407184185149	0.993852459016394	411.903832813042	38.9784946236559	19.3682795698925	3.24062030292519	140	84	78	41.9387356919875	33.6444242108914	7.99008555902416	4549.98991935484	0.0078674196372338	127.106477868213	0.999805655793261	46	NA	NA
23	PI362307	2	B	4	6	720	Korea	12	160319	20210309	91.2285498122839	37.2638178258305	53.9647319864534	1.54184948532724	0.939248902610797	1	4	3.09484649122807	151.043396006073	0.242231405826216	210.691380635431	25.3101292709941	65.9231577718089	21.3009459301647	0.115051332038668	0.114861271531554	NA	0.993130874909617	0.200599111662018	0.177289353919442	NA	0.993130874909617	119.204346339376	32.009809646152	6.41130444937522	1.01861618243575	136	44	44	12.2925895815926	8.81241422686452	3.40593393227347	1709.17902604227	0.00854512619477602	117.025773195876	0.999509312663476	29.6	NA	NA
23	PI362307	2	B	4	6	720	Korea	18	110729	20210315	265.474511648071	41.3159750627051	224.158536585366	2.80198170731707	1.93629703470835	3	15	2.90592899621553	416.273048780488	0.262748772340438	307.459903124956	33.1488484800025	196.646341463415	67.6707317073171	0.287797218214606	0.163053358794432	0.443982287031989	0.753653139612558	0.414153306613226	0.226130037853485	0.490556871318394	0.793976842574037	428.289708506841	36.1463414634146	20.219512195122	3.22337894110648	190	124	112	31.0935826888757	22.3990184414039	8.36778703152885	5114.28963414634	0.0075261648297463	132.869797914552	1	54.4	0.101	0.0361
23	PI362307	2	B	4	6	720	Korea	15	110315	20210312	164.954494127711	38.5424200366981	126.412074091013	2.07232908345923	1.58267176637894	2	10	3.72123602892834	278.219403155728	0.234877055195851	243.6920292716	27.8922688179378	129.430596844272	34.7816144523211	0.188363048590307	0.178420539842194	0.404043992511913	0.990980258679374	0.326914707228069	0.229587398835187	0.421508272412466	0.990980258679374	250.208726302061	33.2723530756917	14.2122112965927	1.87756930364273	148	110	82	19.361698077757	14.695424582452	4.49181198327951	3175.8189458038	0.00750401207580609	133.26204567609	0.999605159252435	44	NA	NA
23	PI362307	3	A	4	2	1053	Korea	15	101100	20210319	255.416266137836	42.7335221668247	212.682743971011	3.73127621001773	1.3338474600217	1	15	3.23517298187809	359.015844058478	0.250396228353718	292.23569196733	34.8450488942387	196.301386979883	60.6772460327377	0.304584199165582	0.143112322922692	0.405589311943558	0.73914373088685	0.464647858177554	0.239313438854723	0.504382372214941	0.799639580602883	599.729415476444	37.7233537423466	28.2269149069099	3.21102877686643	164	110	86	29.7487194332614	22.9140612317863	6.45859264727495	5240.93621142072	0.00535412920227614	186.771734902266	0.999889795958529	34.5	NA	NA
23	PI362307	5	A	3	5	1749	Korea	12	142911	20210330	286.563600086067	40.7302667527337	245.833333333333	10.6884057971015	0.564690630179983	1	18	1.84177133238379	378.543802083333	0.246801468590372	283.566335494753	30.963508729916	185.208333333333	100.559895833333	0.293551231206518	0.169034901352954	0.419786526362449	0.993112947658402	0.403461492394299	0.185556867375049	0.465840220385675	0.993112947658402	536.326005723741	37.2916666666667	27.4739583333333	3.72094048394097	102	53	45	45.6599341498481	31.3307020399306	13.893805609809	5616.35091145833	0.00693783341518145	144.137216931699	0.999876553064547	62.5	NA	NA
23	PI362307	4	B	3	5	1365	Korea	15	095153	20210326	378.357757380778	44.5135362752506	333.844221105528	4.90947383978717	1.52762520549974	2	21	3.16438734631855	516.046909547739	0.234881012002909	320.296273116007	33.112819716886	287.776381909548	90.9422110552764	0.282586947766117	0.231096791962975	0.379717527938844	0.717551622418879	0.453563062393099	0.18984407922461	0.484902265875717	0.837310366624526	605.900182444888	39.4472361809045	26.9849246231156	4.75777126840231	174	131	116	45.1064801078256	35.6487209918942	8.92480619176284	7152.55653266332	0.00785240111531915	127.349582034101	0.999758195129971	44	NA	NA
23	PI362307	3	A	4	2	1053	Korea	12	151859	20210316	158.445388251716	42.8861693828339	115.559218868882	3.50179451117823	0.769478843060507	1	10	4.21404541631623	252.66001775298	0.22045354456822	190.329206977224	28.8587652261857	127.073294445853	30.1547045396906	0.174316401491865	0.166301672105701	0.388489258489259	0.993564993564994	0.339300339300339	0.238181038181038	0.390037095919449	0.993564993564994	458.623017486888	38.9424296221151	22.8252599543495	1.99376108274847	92	59	47	20.9048237408432	16.4776739601971	4.2300087944819	3221.03886634542	0.00434727653590886	230.029074925397	0.999838493839694	54.5	NA	NA
23	PI362307	7	A	2	1	2353	Korea	15	083315	20210416	198.776526855659	42.6930829873361	156.083443868323	2.08111258491097	1.75672485452144	1	11	2.65700157338728	283.281418063427	0.297775569293562	371.770945183199	37.518849789828	142.541902809598	53.6476546484987	0.264799372887827	0.221969388038011	0.472253499680291	0.707733016931277	0.471779573233893	0.264993784959602	0.506963147112308	0.753511497824736	338.632421169273	38.3335343060412	17.1831665259858	2.36572479751715	144	100	97	29.9616064821383	22.1879394884529	7.53556777082521	3968.55781984806	0.00698611429274395	143.141087891825	0.999888393127928	45.33	NA	NA
23	PI362307	5	A	3	5	1749	Korea	15	095704	20210402	369.821205740413	39.4167939757075	330.404411764706	9.717776816609	0.862576495210496	4	24	1.54232291754401	455.852745098039	0.190802437600356	159.700315889437	23.6831063833009	224.411764705882	145.502450980392	0.320149495162774	0.163292369023417	0.476227848507296	0.703478773584906	0.479734818455684	0.180887803234501	0.520873443717109	0.78510781671159	579.168543949443	35.8700980392157	28.2720588235294	4.53326244713572	126	82	63	45.5238257220781	28.5764489619377	16.3802684063822	7100.00459558824	0.007827190365386	127.759764783833	0.999766650958896	52	NA	NA
23	PI362307	8	B	3	2	2833	Korea	12	085834	20210420	90.5844476523459	33.1823808414832	57.4020668108628	1.4718478669452	1.17532253596595	1	6	2.63002944062807	179.719730833934	0.221268494782815	178.730270177504	21.8931757630474	64.4075943282865	24.4893054554194	0.188517866155697	0.174904128268915	0.392583445981075	0.992331288343558	0.3322125216297	0.245886781929727	0.409652990797546	0.992331288343558	181.364391693828	30.84595049267	11.7519826964672	1.06821557058046	68	45	44	13.6699971081074	10.1379404468809	3.4389957075581	1851.07996875751	0.00588988588445617	169.782576371992	0.999809907012847	51	NA	NA
23	PI362307	6	B	3	6	2134	Korea	12	132843	20210406	185.144102175095	30.3583341971442	154.78576797795	6.72981599904132	0.757617326782167	1	15	2.30978017048004	306.403908794788	0.195230936273286	129.164994139569	18.4415758000381	129.002756201453	55.8506639939865	0.260655008702931	0.177942718569039	0.38094416430438	0.991015274034142	0.349330051955154	0.212398921832884	0.409965558550464	0.991015274034142	312.0153802583	27.3866198947632	21.0097719869707	2.31587847902079	120	49	41	20.7193430897294	15.4285692042877	5.03528956187503	3856.18422701077	0.00742232154422519	134.728736021688	0.999878809683864	64	NA	NA
23	PI362307	3	A	4	2	1053	Korea	18	101139	20210322	396.806174424317	42.753464329836	354.052710094481	4.85003712458192	1.70746397149987	5	23	2.13873733437256	525.300198906017	0.295211188569938	410.9001007025	43.0742269211873	272.89905519642	127.598209845848	0.320382017369718	0.162766532914546	0.411202373614411	0.813129311610157	0.535418287761713	0.247391017173052	0.505559225011008	0.822985468956407	625.662149451018	37.2451516658379	28.7419194430632	4.97883223573182	178	136	103	48.3371803786286	33.4290813751616	14.3176972202365	7853.5088264545	0.00795770087754302	125.664436925751	0.999710334505713	56	0.0684	0.0537
23	PI362307	6	B	3	6	2134	Korea	18	102414	20210412	279.830993512362	34.5173669802784	245.313626532084	8.76120094757441	0.811185859454398	3	20	2.13993497697101	391.922182167748	0.265546381863699	293.482663928463	27.7077071210382	189.822158135064	88.704638308099	0.294775277464285	0.140871863719139	0.444644466095078	0.709375531733878	0.51806224021002	0.196324655436447	0.51478751914242	0.755359877488514	486.207673582431	30.9060322037972	27.1208844027878	3.34687330501277	104	72	55	39.5966596763379	27.6736852386008	11.5473554488322	5634.30815909637	0.00688362912981739	145.272207601708	0.999916135639664	88	0.056	0.037
23	PI362307	1	A	1	6	66	Korea	18	083504	20210301	130.743831711963	37.0032020268058	93.7406296851574	1.61621775319237	1.56743192002637	1	9	2.90404231205138	284.057508745627	0.198907081252733	149.141145244998	22.1020677957411	96.0394802598701	33.0709645177411	0.19893456307953	0.174587164705427	0.420344675032175	0.992559523809524	0.339850164203612	0.205205577601411	0.439273313492064	0.992559523809524	208.458832802489	33.0834582708646	11.1194402798601	1.61307402270879	100	71	65	14.0706914159112	10.083976003003	3.77450580057298	2899.29878810595	0.0077380939009533	129.230791561835	0.999866895163303	55.75	0.0445	0.0224
23	PI362307	7	A	2	1	2353	Korea	18	083224	20210419	288.316165197484	45.0612444101579	243.254920787326	2.50778268852914	2.15262585997589	4	14	1.81533720516771	456.65271243399	0.27620258552703	357.540550286847	36.2936906790199	183.821411425828	101.260201632261	0.329415327830408	0.218969394728726	0.409995078321868	0.744379640961845	0.522404607281497	0.260956835592221	0.502921822824592	0.777268007969245	475.830189479381	40.3744599135862	22.0835333653385	3.42152680098523	174	125	123	36.9295825210094	25.5608348127827	11.0039689883747	5970.81132981277	0.00719064674044499	139.069549109586	0.999909807661181	57	0.075	0.0434
23	PI362307	1	A	1	6	66	Korea	15	085442	20210226	58.4005132161384	31.9979141907729	26.4025990253655	1.10010829272356	0.750048889340443	1	3	1.79043004239855	128.396201424466	0.133430316478154	52.9260775170978	13.0631532278238	36.9361489441459	20.6297638385605	0.191060175582921	0.188175331541045	0.364583333333333	0.991610738255034	0.278610878076063	0.231103187919463	0.357662192393736	0.991610738255034	82.1902207764179	29.2640259902537	5.62289141571911	0.719304170719811	98	42	27	5.48613853086362	3.26989087201758	2.1363661749423	1277.30850930901	0.00875170018920541	114.263512046885	0.999882618253217	59	NA	NA
24	PI362309	6	B	1	4	1917	Korea	18	082425	20210412	391.195537604081	36.0164941049225	355.179043499159	7.55700092551402	1.30495766364934	10	23	1.20527998911342	530.186697909156	0.299646214961701	365.448603231321	32.2725088885105	212.857486181206	176.604181687094	0.399328513085494	0.175520669912558	0.51034214182225	0.750016284460793	0.531790650722162	0.155787278415016	0.502730467693971	0.794609769792251	554.499324560855	32.5162220620043	27.4212929584235	4.67990468479093	116	79	73	59.3243545179627	33.1938097672965	25.5794167017396	7939.79061523672	0.00843987445520742	118.485174786338	0.999909343602046	77	0.0898	0.0478
24	PI362309	8	B	2	3	2758	Korea	18	084313	20210426	243.948099210385	40.47954424159	203.468554968795	2.60857121754866	1.92689916503211	3	13	2.3178753494491	399.188382141143	0.284013174034622	344.523179440759	34.5143264348095	169.167066730677	72.9836773883821	0.386153634466122	0.215030438901135	0.474314048807457	0.673902863528201	0.454944577991453	0.25703625801282	0.484141292735043	0.763171073717949	432.475845199082	36.3778204512722	18.7830052808449	2.90627393325803	146	101	97	34.0625611475657	23.303488519757	10.482954277005	4938.4181469035	0.00672008382784981	148.807667525773	0.999915429783199	49.2	0.1056	0.0466
24	PI362309	8	B	2	3	2758	Korea	15	084707	20210423	168.002107271287	38.4229294556703	129.579177815617	1.9055761443473	1.76977656215551	2	10	2.75642797898811	279.118328873753	0.24942021866276	255.25582864448	27.9522079681386	121.260034054974	43.9917295062029	0.276016554644819	0.103122476319713	0.553773630731854	0.699632633761321	0.420809789015814	0.246732369820618	0.478999654457498	0.756046993780235	313.64226750486	34.6995864753101	16.419362685478	2.00987306690802	126	86	81	23.8046698935482	17.0807406557544	6.53715393926541	3408.68553879835	0.0064081703110276	156.050783837492	0.999888157511505	43.2	NA	NA
24	PI362309	7	A	4	3	2568	Korea	18	095806	20210419	298.485910105675	45.5694434710138	252.916466634662	4.21527444391103	1.31667177454483	2	16	4.07679603633361	477.595235237638	0.235062332905923	376.349679342372	31.1891055633823	237.013922227556	58.1373019683149	0.240649611418889	0.211114834842648	0.499876404075301	0.7239815593159	0.484461703790543	0.20753741121302	0.509267494037272	0.769343493552169	633.745614372712	40.4944791166587	25.4680748919827	3.54238147138588	138	82	77	37.4853303460863	30.6499832099876	6.48020149858639	6028.09649543927	0.00558959524302534	178.903830513988	0.99955204209748	45	0.0821	0.0381
24	PI362309	2	B	1	6	440	Korea	15	083501	20210312	239.615201520026	46.7727592607075	192.842442259319	3.85684884518637	1.0689982970922	1	15	5.08977035490605	316.030173793734	0.20839247875544	180.666130811382	26.5960810425578	195.129201920878	38.3375257260462	0.229769858162353	0.117738291454592	0.348157419643799	0.991792742015228	0.430519133788193	0.246556765690554	0.473205716579126	0.992583803025808	506.580147004185	38.2689229361994	23.9423736565287	2.66941147549651	116	80	71	31.332427998577	25.9020111196238	5.11108825339201	4780.31385776355	0.00526947510928503	189.772221950144	0.999680912465217	71	NA	NA
24	PI362309	2	B	1	6	440	Korea	18	084117	20210315	317.243845223214	50.3657964427258	266.878048780488	3.29479072568503	1.60823427248113	2	18	3.61138211382114	445.937951219512	0.194187215223803	169.035696124937	27.0805847404399	243.768292682927	67.5	0.269707279892309	0.110430036786303	0.409338441166459	0.715937408384638	0.488032545395977	0.239426622845592	0.49699033789305	0.774865630802306	567.549524092802	41.3170731707317	24.6707317073171	3.79595478881618	186	118	104	36.2013124628198	28.6334027364664	7.09934562760262	6368.85823170732	0.00668832344610599	149.514300266416	0.999537018739449	68.67	0.0927	0.0479
24	PI362309	2	B	1	6	440	Korea	12	125827	20210309	175.802366417565	47.0040480711908	128.798318346374	6.77885886033547	0.404220503970705	1	11	5.65938661710037	275.070617774145	0.166132473229207	108.895166668495	20.1259100852434	142.228191054537	25.1313791895364	0.193999140702815	0.193747301523636	0.391461159062885	0.994143033292232	0.294957492374586	0.228339498561447	0.394985614467735	0.994143033292232	364.151739361799	37.5686091323134	18.521546187084	1.9544501955398	118	33	31	20.7716760166649	17.4772661683635	3.0771237012047	3394.28792479271	0.00536713129248019	186.319272904892	0.999570955931514	56.5	NA	NA
24	PI362309	6	B	1	4	1917	Korea	15	081434	20210409	317.898927990704	35.1783397554102	282.720588235294	6.73144257703081	1.19391649213748	9	20	1.14171012333416	485.130735294118	0.297150778999182	347.883252061332	32.0785401824971	169.031862745098	148.051470588235	0.39633465475579	0.16587530329704	0.510081037360688	0.749763078089462	0.483049929600347	0.158411254317244	0.500015163002275	0.795252084912813	501.560923082468	31.8259803921569	26.1764705882353	3.88582516339869	112	72	63	48.2658975814591	27.6468185313341	20.1409914455978	6590.1393995098	0.00774746393622011	129.074495632681	0.999909383794245	31	NA	NA
24	PI362309	3	A	2	3	874	Korea	12	130914	20210316	111.367793714011	41.294245654158	70.0735480598529	2.59531659480937	0.653844127003234	1	6	3.27960199004975	229.034225209232	0.207743339994138	145.240385749733	25.4569600371662	83.5911742328177	25.4882069490236	0.142193120708784	0.140541435025485	0.376953907815631	0.993319973279893	0.264900170711794	0.194834112669784	0.413493653974616	0.993319973279893	323.034641048072	37.5602333248795	16.9794572660411	1.38320290618617	100	40	33	14.6718681549385	10.5960868060967	3.93365411462825	2396.31942683236	0.00428190271389602	233.541036968147	0.99966994620534	58	NA	NA
24	PI362309	6	B	1	4	1917	Korea	12	114423	20210406	242.746995121852	31.0707235107267	211.676271611125	7.05587572037084	0.965539151016003	7	17	1.33825471131917	408.082585818091	0.224023790370446	195.379866521814	22.7837286475017	139.676772738662	104.37233775996	0.34473806797773	0.141642007367595	0.448361837744516	0.991379310344828	0.407054597701149	0.120689655172414	0.471610501567398	0.991379310344828	378.124097309651	28.539213229767	22.012027060887	3.05749324102508	130	58	48	30.3736958331641	18.8401540650126	11.1557694866067	5178.32310197945	0.00808595184168138	123.671278234086	0.999912160534374	52	NA	NA
24	PI362309	7	A	4	3	2568	Korea	12	142218	20210413	196.268242871296	37.3357175245995	158.932525346696	5.48043190850677	0.77673611015759	1	12	6.86810102899906	288.728120265703	0.233889263354401	249.200022485967	27.2643605192934	171.122246824379	24.9155110127025	0.23833796982418	0.23489781875197	0.509651126612956	0.993122420907841	0.385286723900773	0.237555880330124	0.531608207244383	0.99312242090784	413.741296580781	33.4459853163967	22.0254049644564	2.28455608713532	112	72	47	25.209072124055	21.3285895544289	3.63747177730546	3821.47913996038	0.00552170186059557	181.103584591606	0.999820905933198	48	NA	NA
24	PI362309	5	A	1	1	1512	Korea	12	111236	20210330	178.897620163604	39.6918909969377	139.205729166667	6.62884424603175	0.529075321748218	1	10	5.14078768673608	289.3164453125	0.177421313210394	101.725429948029	20.8584102897189	147.864583333333	28.7630208333333	0.192077282358243	0.11846406719895	0.42902767920511	0.994180269694819	0.257578829970597	0.166055516126488	0.42902767920511	0.995564229950319	584.879726833767	36.40625	27.3307291666667	2.29983859592014	88	31	30	21.3819927639431	17.6444159613715	3.50443522135417	3592.72623697917	0.00393215645953444	254.313380022116	0.999841441141465	51.5	NA	NA
24	PI362309	1	A	3	4	231	Korea	18	100947	20210301	90.2181421788144	34.9832596200938	55.2348825587206	1.5343022932978	1.02906362617285	1	5	2.58329113924051	132.96527986007	0.212774824936927	150.150108979771	22.181509897823	63.7431284357821	24.6751624187906	0.277211924817459	0.266591008310185	0.420689746650749	0.992041384799045	0.377757881239775	0.267913516381483	0.429426979705531	0.992041384799045	192.502371378029	31.0094952523738	12.0564717641179	1.10467629753339	84	56	46	14.2319949158354	10.6054856130156	3.5132046670318	1773.71314342829	0.00573850747720956	174.261339550657	0.999823175278533	40	0.0471	0.0337
24	PI362309	1	A	3	4	231	Korea	12	094644	20210223	25.1991259322792	19.204734719379	5.99439121290021	0.666043468100023	0.468634434763544	1	2	1.11295034079844	54.092965646179	0.111697018427254	33.9638326346938	9.3077568218977	13.3559242813742	12.000467398925	0.139351449356131	0.137696553367217	NA	0.986658195679797	0.261753494282084	0.17114040660737	NA	0.986658195679797	14.6533904909387	17.9948586118252	1.58915634494041	0.296288755320158	72	16	10	3.18867119053628	1.54466114697555	1.62262468581786	523.492638466932	0.0202198088901934	49.4564516129032	0.999743146561642	45.36	NA	NA
24	PI362309	3	A	2	3	874	Korea	15	085355	20210319	153.692406816572	36.6363028555579	117.056103961015	2.60124675468921	1.22828987896013	1	12	4.28102031993083	293.232987629639	0.17052790310764	88.5794801406696	19.0581163830677	123.728601774335	28.9016618767962	0.18743328351836	0.171553025186641	0.471942584102705	0.709367600228627	0.417195367573011	0.211460486563842	0.511197129909366	0.755349949647533	353.00597712569	32.6752467824566	21.0046232662751	1.90716310947308	130	68	57	14.4480096172857	10.8877701413013	3.33296855488513	3426.87117331001	0.00540263687601534	185.094801473598	0.999748811242453	50.67	NA	NA
24	PI362309	4	B	2	8	1309	Korea	18	093140	20210329	256.024004857154	47.7678222319159	208.256182625238	2.39374922557745	1.82130974231166	2	13	2.53526754690757	446.863792010146	0.300216839057378	500.817515178275	46.9845100204132	185.072923272036	72.999365884591	0.285922099662697	0.149917570989635	0.393470224949473	0.71547027084215	0.468011797458585	0.235041966426859	0.492031829082189	0.746203037569944	569.292810530578	41.8008877615726	26.2523779327838	3.27295230382532	182	161	104	37.5808678092539	26.8591503818565	10.2614911804881	5393.31325301205	0.00574915446547611	173.93862106246	0.99984487905648	54.67	0.067	0.0255
24	PI362309	5	A	1	1	1512	Korea	15	075426	20210402	307.910997207595	45.3252128938696	262.585784313725	5.25171568627451	1.10313877878691	2	18	4.67534246575342	427.537781862745	0.285234539750023	363.732499619026	37.6775405699909	250.955882352941	53.6764705882353	0.253787888993093	0.160338846898163	0.37495807755191	0.747999203946153	0.488671632526381	0.214494103041589	0.477374301675978	0.796741154562383	685.90558619281	39.0686274509804	28.8602941176471	3.73323961937716	120	83	72	45.1761717248174	36.7074863033449	8.09183967704729	5944.1237745098	0.00544278934962302	183.729322552096	0.99982633147256	43.5	NA	NA
24	PI362309	1	A	3	4	231	Korea	15	110431	20210226	63.8114783357096	30.4739798976239	33.3374984380857	2.77812486984048	0.393778562574154	1	4	2.3740959894806	91.8727852055479	0.125921732272476	37.0799164180534	12.1797520952272	45.1205797825815	19.0053729851306	0.202865899663559	0.202570413039623	NA	0.990928725701944	0.288732901367891	0.224896917337522	NA	0.990928725701944	83.7143899352125	28.5642883918531	5.61039610146195	0.801273931871949	80	31	18	6.68795184562255	4.58359291074918	2.02941515324856	1219.14750718481	0.00957151969323391	104.476617303196	0.999929968719361	57.18	NA	NA
24	PI362309	3	A	2	3	874	Korea	18	085230	20210322	203.163429939432	41.490133072202	161.67329686723	2.99394994198575	1.30151426378961	1	13	4.65690376569038	309.941509199403	0.216508797760184	166.135678400613	27.2191360226278	166.036797613128	35.6539035305818	0.200028247114449	0.179498397301326	0.455593947073731	0.73858690873923	0.47547896966115	0.225042743161094	0.511729138962766	0.768741688829787	430.354797742204	36.9592242665341	22.7498756837394	2.50734337572986	122	83	73	23.8572972655863	18.5072664739754	5.0459049073952	4359.4946544008	0.00582622382481683	171.63775887574	0.999857506377804	52	0.0461	0.0217
24	PI362309	7	A	4	3	2568	Korea	15	095919	20210416	244.819198495993	41.9493082270911	202.869890268901	5.07174725672254	0.953531814719362	1	14	5.00480913736099	379.190461835283	0.225694772336656	251.434741211979	26.9663021360583	200.783793560834	40.1181719522489	0.185922119526273	0.170265202238571	0.508333333333333	0.750316856780735	0.394233206590621	0.192120828052387	0.518277633246615	0.821292775665399	552.468279040192	37.5859158326299	24.2734836609188	2.90488322094638	98	56	55	32.4921650088248	26.9566125345115	5.26959018972458	4839.78958157482	0.00525800906794696	190.186054660126	0.999819911622468	51	NA	NA
24	PI362309	4	B	2	8	1309	Korea	12	124327	20210323	93.0427266011448	38.4056298269513	54.6370967741935	1.88403781979978	0.755097628411998	1	5	2.79977753058954	204.117405913978	0.267476518569471	257.638679960176	31.2515641037382	67.6612903225806	24.1666666666667	0.163033195710858	0.161758386930989	0.335809806835067	0.992570579494799	0.244158938361428	0.213045512079687	0.335809806835067	0.992570579494799	246.388852757544	35.8333333333333	13.6424731182796	1.23424673372644	114	39	33	16.1178315412186	11.7649077928084	4.22465747485258	1986.80947580645	0.00500934486245198	199.626902810304	0.999428693051339	42	NA	NA
24	PI362309	5	A	1	1	1512	Korea	18	080150	20210405	412.935159044604	48.0513799893684	364.883779055236	5.2126254150748	1.45677397850983	4	23	3.52919254658385	529.012659335166	0.338210524802436	536.521161826749	48.0138869721461	319.532616845789	90.5398650337416	0.31649885042299	0.209696227033609	0.429626806880711	0.817587877232519	0.559409465914025	0.1890273556231	0.487647754137116	0.821377912867275	784.528467982979	40.7273181704574	30.0174956260935	5.12462486727731	136	121	93	64.5876435477484	50.4122907038799	13.6512984975451	7770.55736065984	0.0065321082362412	153.089931126958	0.999854337670062	57.33	0.0783	0.0396
24	PI362309	4	B	2	8	1309	Korea	15	092608	20210326	184.614038787814	44.9406719536426	139.673366834171	2.28972732515034	1.35734508070825	1	10	3.58734655335222	342.622977386935	0.260714742694956	302.338181098084	35.5611771642073	143.178391959799	39.9120603015075	0.228599245697269	0.205690480094866	0.481692005805875	0.711404661120031	0.41963480262544	0.24432999006054	0.494340690435767	0.840923466160658	473.607516224338	39.2964824120603	22.7638190954774	2.30013130981541	164	91	72	27.2067190538118	20.4246736193531	6.48863033761774	3862.76067839196	0.0048566191013022	205.904556058735	0.999889794459417	56	NA	NA
24	PI362309	8	B	2	3	2758	Korea	12	085319	20210420	89.5679752049594	32.6826111097899	56.8853640951694	2.03162014625605	0.856724693934039	1	5	2.56925343811395	154.754974765681	0.217394748844217	160.905293107806	20.7876980817064	62.8574861812064	24.4652727709685	0.268543499159217	0.132088882052548	0.449255125378433	0.992107340173639	0.307672792874056	0.239396834628007	0.384273875295975	0.992107340173639	171.213022746263	29.9567411679885	10.7906753184331	1.04930015563777	104	38	36	13.1392464479883	9.51286539888914	3.53357278227156	1814.41961067051	0.0061286235054259	163.168776661621	0.999802229858347	39.6	NA	NA
25	PI362310	8	B	1	4	2669	Korea	18	081445	20210426	233.124426297222	36.5689774254023	196.55544887182	3.33144828596304	1.61338938504242	5	13	1.13939528679413	357.258245319251	0.286435512498312	309.550209653579	30.9854651997247	123.019683149304	107.969275084013	0.347485791953032	0.153711926542639	0.410100063717704	0.799531663612299	0.611136220966729	0.195291005291005	0.499490740740741	0.810793650793651	415.270836036598	31.9731156985118	22.4675948151704	2.77231106857078	108	92	83	31.0063172277512	17.5416448772946	13.166821045664	4923.97083533365	0.00667591082251308	149.792294502754	0.99989780501429	44.5	0.056	0.0253
25	PI362310	3	A	3	4	982	Korea	15	093739	20210319	140.834208259027	41.071619229913	99.7625890291141	1.69089133947651	1.43651507065564	1	7	1.4551143720328	295.083756091466	0.200687341716355	180.287774814677	26.7301192231246	84.2559040359865	57.9032862676496	0.313598142903845	0.197496440111256	0.42035400963595	0.695273356911288	0.446578698916513	0.202453580901857	0.501844861592872	0.747877984084881	308.680399417256	37.1985505435462	14.6944895664126	1.77632375738643	152	92	69	15.2806077078836	9.03056955291147	6.0556136881632	3121.45133075097	0.00575457256353133	173.774852773139	0.999846757777681	41.5	NA	NA
25	PI362310	4	B	4	5	1462	Korea	15	103214	20210326	212.790159295462	38.2549834160646	174.535175879397	4.15559942569993	1.09789617585778	2	13	1.61976653696498	294.352713567839	0.245857562737129	235.830792146397	28.5180589910173	130.741206030151	80.71608040201	0.304622453279132	0.129164745306759	0.428821369439029	0.729548541534986	0.539846587245019	0.269897837966263	0.477288926326703	0.753843804093269	409.597137698543	34.7236180904523	21.6834170854271	2.65649857326835	130	80	63	29.8946443902932	19.1993257746017	10.3892578470241	4386.96922110553	0.00648563754179233	154.18684648289	0.999910259100453	58	NA	NA
25	PI362310	2	B	2	8	557	Korea	18	094925	20210315	276.223762869778	44.6018116502658	231.621951219512	2.93192343315838	1.77122850119765	5	14	1.42818632736683	397.241768292683	0.257564019202302	301.39479312579	34.7939329138651	161.524390243902	113.09756097561	0.37646138931545	0.166403492535832	0.476277319144369	0.750589978788858	0.519676613505156	0.253158844765343	0.508184279619298	0.770726455126987	385.398646638905	40.0243902439024	16.1585365853659	3.34904818560381	152	118	110	35.4129052647234	22.2007733491969	12.8367043426532	5521.80792682927	0.00868982860944413	115.077068253475	1	40	0.0998	0.0459
25	PI362310	4	B	4	5	1462	Korea	12	142158	20210323	156.102234894128	40.053847797354	116.048387096774	4.83534946236559	0.59919336892236	1	9	2.38067177371833	258.404623655914	0.272040171134335	270.550013039628	32.6233320544636	108.602150537634	45.6182795698925	0.252918026940505	0.226477336332219	0.366232345818677	0.994244604316547	0.36533273381295	0.267426059152678	0.383350462487153	0.994244604316547	308.66989680888	36.8682795698925	15.7930107526882	2.07285524338074	96	41	38	26.328617289571	19.2986544687247	6.82250115620303	3195.90557795699	0.00671544347152257	148.910493289176	0.999855926934374	64	NA	NA
25	PI362310	5	A	1	8	1590	Korea	18	083951	20210405	200.827841366863	36.2689810819341	164.558860284929	4.70168172242654	0.965011945632897	3	12	2.36313559322034	317.329092726818	0.251673962514548	248.562704948975	26.7372911286725	139.390152461885	58.9852536865784	0.280153856920841	0.0603595959733706	0.428010759419059	0.733031674208145	0.377591036414566	0.217194570135747	0.439793866264454	0.78591628959276	356.327282838126	32.6918270432392	17.6330917270682	2.47907280865362	112	49	46	33.3058840388628	23.9956569218105	9.08280178143417	3788.85434891277	0.00695729159133691	143.734093486204	0.999549471170549	52.22	0.0402	0.0178
25	PI362310	5	A	1	8	1590	Korea	15	083453	20210402	65535	65535	121.25	4.33035714285714	0	3	9	2.06755319148936	218.413933823529	0.11628920945761	54.6248140526383	10.5704899874786	95.2696078431373	46.078431372549	0.297451063002607	0.0430762156461843	0.440108040814893	NA	0.379691409507923	0.188907422852377	0.456005004170142	NA	254.787521626298	29.0808823529412	15.2941176470588	1.73220636293733	82	46	39	16.0673441404748	11.117418781238	4.7722029988466	2863.3425245098	0.00679863107847957	147.088434194555	0.999528195569943	51.71	NA	NA
25	PI362310	3	A	3	4	982	Korea	12	142757	20210316	82.6787713249238	38.778188012725	43.9005833121988	2.58238725365876	0.438390777682069	1	4	2.0493124703651	168.701838701496	0.187981019866545	133.549521985704	22.2339845239574	54.805985290388	26.7435962465128	0.215342199766413	0.206381093951483	0.357564730580826	0.993002099370189	0.308319268925205	0.220083974807558	0.365500349895031	0.993002099370189	223.994370322364	35.7215318285569	12.1734719756531	1.03410577652677	116	30	22	10.2322764625433	6.83738325667776	3.3081415239442	1708.63397159523	0.0046166596733593	216.606826310061	0.999764330659796	41.45	NA	NA
25	PI362310	1	A	2	4	142	Korea	18	091948	20210301	242.855111926254	38.7321733955199	204.122938530735	3.14035290047284	1.67819139236629	4	14	1.66282894736842	323.382033983008	0.255163680295774	301.257201059612	30.9471122108153	151.574212893553	91.1544227886057	0.309205166496906	0.18382243416249	0.477731106357573	0.737440456213283	0.546153846153846	0.226442658875091	0.515967110561705	0.753652300949598	384.826873794487	33.6706646676662	20.5397301349325	3.03259165020189	140	119	103	27.0409991156346	17.6164416542353	9.07795102948276	4822.07802348826	0.00788040507748274	126.897030059708	0.999981961297603	60.57	0.0575	0.0419
25	PI362310	7	A	2	1	2356	Korea	12	113806	20210413	106.769449190957	28.6317030075284	78.1377461834285	3.39729331232298	0.803305342820593	1	9	3.66102564102564	173.995653187274	0.15010922367115	66.4474657498978	13.1016381519887	83.1954317678592	22.7246241696772	0.234200071951318	0.177183348482216	0.415759260420368	0.991431019708655	0.297939719086472	0.233857553304098	0.377120822622108	0.991431019708655	147.131957939668	26.7218272928563	10.2202540496446	1.23435562215985	124	39	34	10.461839540804	7.9125604152161	2.41656111131173	2230.28930194616	0.00838944604180416	119.197381450105	0.999816673615764	48.25	NA	NA
25	PI362310	2	B	2	8	557	Korea	15	093054	20210312	180.496800163498	49.0195534221301	131.477246741367	1.70749671092685	1.57080174388611	1	10	2.73826979472141	274.354447747542	0.227035255235013	257.928943447671	30.9733843727238	128.115710038875	46.7871026755088	0.259730382260169	0.226368771786666	0.464876529014431	0.994234649754973	0.396656096857884	0.219162831383386	0.493458780812424	0.994234649754973	277.024029383476	39.2979647839012	12.0855248113423	1.99980348404281	142	119	94	22.3724828191035	16.3315323554006	5.824360647256	3582.68065401326	0.00721888093424032	138.525625939727	0.99989921121823	50	NA	NA
25	PI362310	8	B	1	4	2669	Korea	12	081056	20210420	131.891179783063	35.9046380863559	95.9865416967075	3.0963400547325	0.863398202912964	1	9	2.75402379286214	218.376748377794	0.206425941761647	155.075451995298	21.359715872503	94.5806296563326	34.3427060802692	0.236927620860497	0.217496024458159	0.385187805500355	0.992957746478873	0.336999928262273	0.238996478873239	0.402149740548555	0.992957746478873	252.216121351137	31.9514539774093	14.0951694304254	1.54918692305458	88	43	41	17.7929077994522	13.3427315511027	4.29249965966692	2698.68421052632	0.00614229936911046	162.805480473483	0.999862061131261	54.33	NA	NA
25	PI362310	6	B	3	1	2073	Korea	15	093559	20210409	310.643005673049	37.8121233201078	272.830882352941	9.74396008403361	0.74050324450069	5	19	2.08281497743627	410.279019607843	0.248160747870339	281.382796355092	28.7867035174982	209.276960784314	100.477941176471	0.278145368982184	0.128930951316243	0.465530799894381	0.706818181818182	0.458678821178821	0.195854145854146	0.507226107226107	0.780652680652681	505.839175437332	34.5588235294118	24.8039215686275	3.79601595540177	104	66	61	46.8463151191849	32.2635825163399	14.1278294405998	5971.42616421569	0.00750439297652235	133.255281690141	0.999932681519474	53	NA	NA
25	PI362310	2	B	2	8	557	Korea	12	143942	20210309	98.8795160261283	40.1384206156413	58.741095410487	2.67004979138577	0.54810328016312	1	4	2.81554737810488	172.518895246993	0.229138540596056	238.747110947502	27.4476556774172	71.4819572579703	25.3882984935186	0.155447436958794	0.155280648832516	NA	0.994224924012158	0.240411715943631	0.204515848892749	NA	0.994224924012158	163.900307956489	37.9539880882868	8.44330258087119	1.13126539473886	94	30	30	15.7745549132111	11.6917881001764	3.97940843316279	1972.58554245008	0.00690215539460234	144.882278481013	0.999870334051899	58.75	NA	NA
25	PI362310	7	A	2	1	2356	Korea	15	083538	20210416	169.003669523148	36.9404837037825	132.063185819366	3.30157964548414	1.08282285420925	2	11	3.6240374958152	277.803496925118	0.22162511309984	180.450232201207	24.0117166971347	130.53177378512	36.0183287109611	0.25122271441648	0.157946715667702	0.515718758820596	0.993045897079277	0.385883171070932	0.230832753824757	0.467345951502691	0.993045897079277	307.738192754051	34.1733992523815	15.7602797540094	2.00832150604222	92	54	55	23.4110606489394	17.9623507766738	5.2357110331283	3531.85367177137	0.00652607168473007	153.231537793223	0.999869587796523	49	NA	NA
25	PI362310	7	A	2	1	2356	Korea	18	083326	20210419	223.300299461908	39.7789360437615	183.521363418147	3.52925698881052	1.30722450552207	3	13	2.61585246223269	354.405820931349	0.224602996052487	229.891303534059	26.5832130716287	160.021603456553	61.173787806049	0.322026872911674	0.166457355748771	0.529226822075622	0.719812771889346	0.454319123446313	0.214496081465582	0.493579533164218	0.758003460956089	403.53288019122	36.4978396543447	18.9030244839174	2.65476945826455	114	72	70	27.7902361641425	20.2658445514508	7.23831607584338	4675.90764522324	0.00657881820437172	152.002984264786	0.999906708682312	56	0.0439	0.0232
25	PI362310	3	A	3	4	982	Korea	18	093937	20210322	214.548943635371	39.7851445304483	174.763799104923	4.1610428358315	1.05567041406263	3	12	1.56851441241685	388.968771755346	0.277411098512123	330.813466239144	35.9482724528462	131.911984087519	84.0999502734958	0.337374539909751	0.169924469322371	0.452734770603984	0.734281077572217	0.461367521367521	0.19508547008547	0.466520146520146	0.792364672364672	432.922413795235	35.8652411735455	19.8781700646445	2.68537959175801	162	88	58	30.733830200679	18.9024388736143	11.5060540967988	4597.64576081552	0.00620291189873147	161.214606353591	0.999919550336663	67.2	0.0395	0.0319
25	PI362310	8	B	1	4	2669	Korea	15	081509	20210423	183.386942171517	36.0748526555843	147.312089515933	3.34800203445302	1.21968620135691	2	12	2.12056587837838	242.748029676478	0.230457996447837	211.373469235094	23.4848179435704	122.147895889078	57.6015567988324	0.275344975517259	0.151864054191552	0.386923283749215	0.743668757679622	0.52400525006908	0.210649153278333	0.484897416413374	0.764934533551555	336.27031403723	31.6711262466553	19.1802481148139	2.1862010786659	122	69	65	23.3970777833155	16.0613813193252	7.1028236682605	3757.49513500365	0.00650132047761985	153.814906285946	0.999809573325727	36	NA	NA
25	PI362310	5	A	1	8	1590	Korea	12	123300	20210330	90.9212154959137	27.379548829247	63.5416666666667	7.06018518518519	0.328712502025824	2	7	2.18329466357309	139.007356770833	0.133205850015166	48.5731288058472	11.9767680543044	61.2630208333333	28.0598958333333	0.202778684393178	0.201755446285214	0.449122390891841	0.98991935483871	0.398969534050179	0.22101814516129	0.429183467741935	0.98991935483871	166.767883300781	25.4296875	12.0182291666667	1.16305881076389	72	18	15	11.7335637410482	8.39250352647569	3.22604709201389	1804.6044921875	0.00697411748439719	143.387317784257	0.999189688652754	42	NA	NA
25	PI362310	6	B	3	1	2073	Korea	12	124936	20210406	224.095562406832	30.7480304599514	193.347531946881	13.8105379962058	0.455313715726758	3	17	1.69700181708056	265.332285141569	0.210366090735275	168.855801691664	19.6890941629817	140.403407667251	82.7361563517915	0.330295422558346	0.209633395855091	0.424351983975241	0.991251093613298	0.348956380452444	0.135520559930009	0.402066929133858	0.991251093613298	325.876670265552	28.1383112002005	19.9824605362065	2.79553450286949	98	49	44	32.6713870930214	20.4266603114336	11.9072724454377	4310.34828363819	0.00857850456306508	116.57043400146	0.999913534286057	76	NA	NA
25	PI362310	4	B	4	5	1462	Korea	18	103642	20210329	292.43703451845	41.0990510054504	251.337983512999	4.25996582225423	1.43555626119386	6	15	1.02359362619949	426.679327837666	0.254598938016819	283.801922814739	32.135860667193	147.457197209892	144.058338617628	0.378238578082836	0.137384627296668	0.499672707943428	0.799657253210775	0.640577255404617	0.267251856853477	0.497425725860905	0.817319378798109	537.99895372968	37.0450221940393	24.6924540266328	3.69708986464833	158	95	84	39.303997018009	21.7500378981467	17.1112243252622	6244.01870640457	0.00687192761067328	145.519577133908	0.999929925495969	50.5	0.0541	0.0411
25	PI362310	1	A	2	4	142	Korea	15	100016	20210226	133.173387886298	34.1355270840991	99.0378608021992	3.09493315006872	0.937439750707882	1	9	2.35404490925869	201.135099337748	0.163066343472263	110.631031427655	19.2548092504588	95.6266400099963	40.6222666500062	0.251139314493725	0.198739023073789	0.363235609559139	0.992050874403816	0.363920906200318	0.252616587175411	0.401158898836917	0.992050874403816	234.864912038093	30.188679245283	13.9322753967262	1.70715689226187	172	75	50	14.6990322525092	10.2647999565451	4.20247255461134	2826.7227914532	0.00726867575683242	137.576641668191	1	62.33	NA	NA
25	PI362310	6	B	3	1	2073	Korea	18	094408	20210412	399.958513258923	39.0957398871374	360.862773371786	8.59197079456632	1.07428584600897	8	23	2.1060335929436	553.86949050709	0.233210978004999	242.277205365945	27.0277272095367	269.694784907474	128.058159096371	0.288531546280619	0.122990090101402	0.508474769797557	0.700815643219358	0.5065240333877	0.213086443442387	0.512796219898302	0.774872877290607	597.283755077778	35.3400624849796	26.8324921893776	4.77953549632114	108	80	76	54.2594453330358	37.6591472260963	16.0154363647611	7759.37575102139	0.00800211868427386	124.966904323132	0.999820404688103	64.67	0.0967	0.0556
25	PI362310	1	A	2	4	142	Korea	12	090945	20210223	52.189374454503	26.0851444942319	26.1042299602711	1.37390684001427	0.728383927648987	1	5	2.04429065743945	110.318298667913	0.189436617068593	84.8685633717952	15.5493886720029	34.5174106099556	16.8847861649918	0.156038267070888	0.155422781627939	0.335227272727273	0.991003787878788	0.242922647527911	0.193488190730838	0.335227272727273	0.991003787878788	68.6075728347395	23.7789203084833	5.30497779855106	0.601589058037151	64	37	21	6.91646503101802	4.4106062963627	2.41181777602547	1141.97242346343	0.00876855182570364	114.043917385384	1	41.83	NA	NA
26	PI362311	2	B	3	1	565	Korea	12	144552	20210309	83.1158745402757	33.1684262160903	49.9474483241855	2.17162818800806	0.693430548985243	1	6	2.68124341412013	152.153894663085	0.200174698231864	108.167019519223	19.9022602988823	59.4301062711667	22.1651290435595	0.167101570530691	0.161357550779472	0.365977606610896	0.992603550295858	0.314976202727039	0.216317705962676	0.382190992767916	0.992603550295858	138.541347354678	31.1339483825762	8.59511853322434	0.952881412060331	106	30	29	11.6468511565276	8.06246505197977	3.48312455474751	1744.46893612052	0.00687795687175519	145.392013739802	0.999836093403345	65.67	NA	NA
26	PI362311	8	B	3	6	2892	Korea	15	093642	20210423	46.5870962349064	27.0784608663829	19.5086353685235	1.08381307602908	0.664734974739515	1	3	1.70553064275037	100.739455120409	0.159253565922629	67.8734939483712	14.5918630377001	27.7548041838969	16.2734127949404	0.0824025949976544	0.0793300516492327	0.481039603960396	0.990594059405941	0.258140814081408	0.110849834983498	0.465148514851485	0.990594059405941	124.129225119452	24.2884942836293	9.21916808562394	0.535492787385518	84	21	19	7.05539483539987	4.30198929357614	2.69403166957598	1012.26739236196	0.00431399444305081	231.803729281768	0.999114953875481	34.24	NA	NA
26	PI362311	5	A	1	7	1586	Korea	12	122637	20210330	133.644989691553	34.7908230248863	98.8541666666667	3.40876436781609	0.833553146450601	1	9	4.48762109795479	209.448932291667	0.178326412890423	115.730461488534	18.9952627910994	108.567708333333	24.1927083333333	0.176967067020777	0.170878794119947	0.388106739488792	0.992406075139888	0.365486920808181	0.227318145483613	0.429931055155875	0.992406075139888	333.00772772895	32.0963541666667	19.0104166666667	1.72865125868056	116	48	46	16.1483764648438	13.14697265625	2.83423529730903	2710.97819010417	0.00519102445600777	192.640202040016	0.999821548538797	49.2	NA	NA
26	PI362311	7	A	4	6	2607	Korea	15	101036	20210416	230.269039796599	43.4850050685154	186.784034728084	4.55570816409961	0.942853747755117	1	14	4.31037391059882	363.614023875558	0.223929360913523	270.721542249337	28.8337024567631	184.878813457133	42.8915953213554	0.198256469023058	0.177395672126243	0.408022734725106	0.72	0.413981762917933	0.209402228976697	0.446808510638298	0.763265306122449	556.954577313246	39.2258531291451	27.1554322922947	2.7465381499878	126	65	60	28.2945484118535	22.8874786403186	5.11298996803276	4756.33064029905	0.00493135035039504	202.784213034041	0.999798979225498	52	NA	NA
26	PI362311	4	B	2	2	1238	Korea	12	115728	20210323	137.769393226473	40.1753072049673	97.5940860215054	5.13653084323712	0.472927310874447	1	10	4.41357027463651	262.183319892473	0.214687894753057	154.440809722551	25.3104524329921	110.161290322581	24.9596774193548	0.176462743012188	0.175753898616912	0.40364110707804	0.992816091954023	0.271173623714459	0.206559806034483	0.427262931034483	0.992816091954023	330.624927737311	36.8682795698925	17.3790322580645	1.81614203954214	78	30	26	18.8257177491618	14.8825008671523	3.75169817319921	2933.62063172043	0.00549305840902931	182.0479458868	0.999827296920968	58.33	NA	NA
26	PI362311	7	A	4	6	2607	Korea	18	101050	20210419	282.816994423852	44.9509358544812	237.866058569371	4.57434728018021	1.15681684956101	1	17	3.99700662818046	403.529368698992	0.212838108151367	262.185158070267	28.5051255703987	224.363898223716	56.1329812770043	0.234603928063527	0.202820430229598	0.453805856541596	0.728248881808713	0.398406017730814	0.211250623648761	0.494574255779145	0.810923554520761	632.28397868671	40.8065290446471	27.8564570331253	3.36650119419971	124	71	69	34.795521676171	28.3432291077278	6.06981418515201	5901.15368458954	0.00532434998778892	187.816353600616	0.999809088722007	78	0.0595	0.0268
26	PI362311	6	B	1	8	1971	Korea	12	121806	20210406	178.904300539614	31.748199311851	147.156101227762	8.17533895709792	0.566961288833819	1	13	2.31876908621095	244.638198446505	0.180149248487518	148.224165492803	16.8893276551575	123.665747932849	53.3324981207717	0.297760266467313	0.206189069447998	0.368179995695624	0.991673605328893	0.398741789249699	0.255620316402998	0.422905154795246	0.991673605328893	265.647584916224	29.5915810573791	16.7000751691305	2.21746737726911	80	36	37	22.0259388120892	15.9046152515171	5.87892540225028	3651.33895013781	0.00834740273648045	119.79774207248	0.99987887370357	66	NA	NA
26	PI362311	8	B	3	6	2892	Korea	18	092809	20210426	101.742645042993	31.2313632379038	70.5112818050888	1.33040154349224	1.69701205791993	1	7	1.88145048814505	219.247095535286	0.214311393213456	130.538564112454	19.3046539404283	64.7623619779165	34.4215074411906	0.224257830720103	0.154927432062588	0.461218521864787	0.67878222115153	0.399249101148621	0.177370245456249	0.48860402613828	0.777403035413153	229.733204744348	28.1084973595775	15.8905424867979	1.19039689653273	96	55	57	13.4881158517768	8.72458364341655	4.61394034279282	2221.13388142103	0.00518164928686486	192.988746369797	0.999721076351679	76	0.0325	0.0122
26	PI362311	6	B	1	8	1971	Korea	18	085200	20210412	268.658771586395	36.6472358978583	232.011535688536	6.44476488023712	0.982338752650753	3	18	1.89481865284974	343.387887527037	0.252659406266201	304.166264249146	28.9955409894525	175.77505407354	92.7661619802932	0.354877008123893	0.196795027293979	0.459063635524967	0.753627254114497	0.506880463028585	0.204110559886605	0.512446846208363	0.787384833451453	444.170979525666	33.6097092045181	24.6094688776736	3.22688315373508	102	72	61	36.4859402731478	24.4486791871119	11.6654684978637	5562.66672674838	0.00726495719549506	137.64706013961	0.999813538398231	56	0.0625	0.0365
26	PI362311	8	B	3	6	2892	Korea	12	095131	20210420	23.2266999951371	19.6818790386362	3.54482095650084	0.708964191300168	0.25404078493648	1	1	0.78620019436346	48.6921533285268	0.0988263229911899	31.6135090109686	8.86423445674138	9.7212208603701	12.364816149964	0.0706480304955527	0.0675280277295162	NA	0.987928843710292	0.23989834815756	0.0528907242693774	NA	0.987928843710292	25.782288136812	18.5412160538332	3.19634703196347	0.265393379119611	46	4	5	3.08810393093511	1.4977832000042	1.57416682217737	467.737623167508	0.0102936317254434	97.1474428726877	0.999345821140491	NA	NA	NA
26	PI362311	2	B	3	1	565	Korea	18	095256	20210315	165.551482580485	40.4051411170703	125.146341463415	2.15769554247267	1.43546089424487	1	10	2.62233035955664	303.83593902439	0.175245107567429	114.821964304154	21.0618464055878	118.292682926829	45.109756097561	0.242507710668516	0.206745879838929	0.437323870425022	0.722189567103509	0.412716222006721	0.253177694998152	0.456484163318696	0.76184247407269	293.112879238548	36.8170731707317	15.1951219512195	1.99271267102915	124	72	69	18.362488845925	13.3398274836407	4.77439024390244	3605.5	0.00679844801158461	147.092394954847	0.999902819352311	52.67	0.0516	0.0224
26	PI362311	3	A	3	5	991	Korea	12	143513	20210316	158.800757090387	43.3810259212267	115.419731169161	2.81511539436977	0.945113655782363	1	10	4.73798521256932	265.040578239919	0.261597293865946	292.516221983211	34.5469633889974	130.01521683997	27.4410347451179	0.110936916867399	0.106645422083373	0.3773868891969	0.993284083277367	0.27894805811725	0.215858826798824	0.380334574760364	0.993284083277367	429.877819542223	37.4587877250824	20.6188181587624	1.99665548548171	140	59	54	22.8146270443086	18.7513881073108	3.83797802427941	3262.54596753741	0.00464470459910667	215.298944994765	0.999639794832773	48	NA	NA
26	PI362311	4	B	2	2	1238	Korea	18	085256	20210329	337.368766910235	45.2444802900695	292.124286620165	5.31135066582118	1.21561789741834	4	19	2.22326930047118	481.366506024096	0.340018075333608	526.568951814381	49.3796164634224	233.379835129994	104.971464806595	0.251024526012017	0.215335907726552	0.509094225422646	0.76419999860219	0.567416628597533	0.218184673366834	0.547959705937093	0.790619765494137	663.968291816936	39.860494610019	30.4375396322131	4.29107545892947	154	124	76	59.8093874010879	40.8080809705464	18.383797848672	6982.53804692454	0.00646277165915111	154.732373777128	0.999951596280712	66	0.0549	0.0326
26	PI362311	7	A	4	6	2607	Korea	12	144931	20210413	162.954789695699	37.118640062789	125.83614963291	3.14590374082275	1.07762568704934	1	11	5.18230563002681	323.497028318378	0.20952025998004	205.051218055108	23.3037474228734	135.159072369188	26.0808763547372	0.165230689226215	0.157845085777594	0.418288691079203	0.993178717598909	0.306446111869031	0.202742155525239	0.442579419216527	0.993178717598909	339.527447273669	33.7373266519054	19.9976692693159	1.87903447994319	136	64	48	19.7044320591802	16.1393797048604	3.36436261720386	3369.17171658315	0.00553426385710912	180.692505059266	0.999917299982254	42	NA	NA
26	PI362311	6	B	1	8	1971	Korea	15	084703	20210409	231.182432682151	34.8956679762683	196.286764705882	6.13396139705883	0.917019270751957	2	16	2.14357682619647	330.88568627451	0.235776515563675	226.419102886598	24.5361436042158	156.433823529412	72.9779411764706	0.337050804662255	0.203069624465959	0.430973801103696	0.730332829046899	0.44322049924357	0.195631618759455	0.496561683399807	0.846822995461422	379.03908652922	31.9485294117647	21.9240196078431	2.81141868512111	84	54	53	32.6871726018839	22.8089857266436	9.55792243367936	4829.49295343137	0.00741722630999529	134.821287393162	0.999898930268777	82	NA	NA
26	PI362311	4	B	2	2	1238	Korea	15	085257	20210326	206.327542274982	41.2772910187007	165.050251256281	4.58472920156337	0.872150257721376	1	14	4.25388098318241	329.048404522613	0.214934505161789	196.342971238952	26.3562853032236	165.238693467337	38.8442211055276	0.209834915962556	0.198523300694031	0.478397284693087	0.716564843295959	0.471805833148271	0.243965561420591	0.533665056628914	0.753545255543923	500.55790889119	37.1859296482412	25.891959798995	2.56385571071438	108	59	53	26.1389784980177	20.6134314790031	5.22145905406429	4398.66206030151	0.00512199620697973	195.236380424746	0.999908685241045	60.33	NA	NA
26	PI362311	2	B	3	1	565	Korea	15	093548	20210312	117.653125440044	36.5417602445256	81.1113651955179	1.76329054772865	1.25883372043883	1	8	2.90257771038666	215.346135376172	0.177857894139383	113.960718320856	20.4502781684154	87.5485936428081	30.1623599359707	0.216966456220929	0.199518107040909	0.408320901157336	0.993261455525606	0.36276075237314	0.238999326145553	0.43654986522911	0.993261455525607	221.12287429531	33.5353304367711	12.5886119368854	1.34588330183831	130	71	52	13.8439360525153	10.058108168386	3.62597564446697	2540.18408415276	0.00608658559693324	164.295726080622	0.999867811981427	66	NA	NA
26	PI362311	3	A	3	5	991	Korea	15	094215	20210319	265.330961727807	44.7511791462752	220.579782581532	3.10675750114834	1.58655037374383	2	16	3.92834026814609	448.579620142447	0.246284109234874	321.507367530565	35.4522952030417	212.345370486068	54.0547294764463	0.175498638463079	0.124420353547887	0.397326414081234	0.738876440460947	0.392057852879118	0.239596670934699	0.468637964148528	0.793960734101579	602.284530031215	38.6729976258903	27.5896538797951	3.32875296716874	168	110	92	30.9962796813871	24.4248029630398	6.16115951395148	5531.76933649881	0.00552687774828986	180.93398217636	0.999741283423066	88	NA	NA
26	PI362311	3	A	3	5	991	Korea	18	094549	20210322	391.674411745634	45.7395534661707	345.934858279463	4.06982186211133	1.85834783155167	4	24	3.56270698344132	604.339147190452	0.386533094141279	1511.57664465888	58.2860058574549	307.595723520637	86.3376429636997	0.222766917713234	0.165167045909877	0.452870650315418	0.772769116182538	0.464532650448143	0.228953265044814	0.486038085378811	0.796186208158039	670.944780089419	38.4012928891099	28.9035305818001	4.89723230338558	184	144	113	47.5696503331626	36.5780969461596	10.4036822834925	7588.97936350075	0.00729900946950197	137.004891441555	0.99973204400487	47.33	0.0787	0.0414
27	PI362316	6	B	3	4	2105	Korea	12	130817	20210406	230.076049524525	34.1852953275817	195.890754196943	7.2552131184053	0.789813273258916	1	16	1.55802816901408	357.179378601854	0.215816148487702	190.338265137657	21.4563296621082	138.586820345778	88.9501378100727	0.332734214882837	0.205365966587474	0.423052517324873	0.991789819376026	0.395365809158913	0.232922824302135	0.459616174055829	0.991789819376026	374.509490502968	30.0175394637935	23.8286143823603	2.85062588518981	104	52	50	28.7685315010641	18.7608915348936	9.78005448365061	4416.17232523177	0.00761162522573569	131.377987005836	0.999918169618016	49	NA	NA
27	PI362316	8	B	2	4	2765	Korea	18	084542	20210426	287.873714320729	45.2188895487657	242.654824771964	5.64313545981311	0.950930030106715	2	17	3.26627112549443	352.790542486798	0.241494634584429	283.498611064624	31.9697269573942	218.038886221796	66.7546807489198	0.215685684618615	0.0930211404922748	0.368686569980458	0.758549318427506	0.440929668438941	0.220648878107944	0.461774115974154	0.840509399636143	577.629434631769	39.35429668747	27.0523283725396	3.41806969479975	140	75	70	42.0092238762043	32.8427968542178	8.74244535870819	5620.89684349496	0.00591740913788219	168.992877913102	0.999872717704153	30	0.0879	0.0521
27	PI362316	6	B	3	4	2105	Korea	15	094354	20210409	290.126284714712	37.2341278519665	252.892156862745	7.66339869281046	0.886283683914921	1	19	1.30645161290323	349.303566176471	0.269229229333772	316.124246977221	29.1886878716017	162.794117647059	124.607843137255	0.287145351752769	0.198801986912589	0.446411840391687	0.754770226231521	0.502861706375616	0.229664877175858	0.552361871002543	0.806515373352855	490.124516411957	33.0024509803922	27.9656862745098	3.52208285274894	88	67	66	41.2260871720012	24.5569612648981	16.3478289600154	5290.24662990196	0.00718609809305801	139.157577178919	0.999824260836983	60	NA	NA
27	PI362316	5	A	2	5	1657	Korea	18	090904	20210405	392.34903663533	48.9848776750701	343.36415896026	5.92007170621137	1.18403888613808	3	20.46	4.00128102481986	415.983254186453	0.308756321699455	558.410430018612	45.5416099243378	312.271932016996	78.0429892526868	0.216862394407629	0.0640287885847626	0.345529256512237	0.706759243578888	0.449662763876317	0.229278389312259	0.49958545018346	0.745836861416878	867.001054660104	43.9640089977506	29.4301424643839	4.87771708659938	134	98	80	73.752786965718	59.9726661686241	13.2935086648233	6821.39777555611	0.00562596442112937	177.747302532578	0.99764506994945	60.67	0.0876	0.0445
27	PI362316	3	A	4	7	1107	Korea	15	104106	20210319	124.241660627169	39.5984018492104	84.6432587779583	1.72741344444813	1.2374236765057	1	7	3.15297696653629	238.112157940772	0.168641827610835	89.8377504101824	18.4170251669083	90.6535049356491	28.7517181057104	0.248876728854821	0.210426749747627	0.369275320962504	0.775705404112865	0.360275817644131	0.234990619136961	0.470656555305049	0.829985652797704	310.861263462538	34.3871048356866	16.4813195051856	1.4920057858473	124	62	60	13.3718442364071	9.83871333143236	3.36965978130561	2624.62826440085	0.00479958734397637	208.351245290917	0.999719848718308	71	NA	NA
27	PI362316	2	B	3	5	620	Korea	12	152010	20210309	148.260141820799	34.5266372079298	113.733504612869	3.79111682042898	0.868894350160166	1	11	5.39796437659033	248.702148779633	0.186648415829872	109.860138376024	19.3996909513716	123.870138969987	22.9475651056873	0.170792957805201	0.169625683766186	0.364904882775185	0.992630803242447	0.283849177106362	0.225279694513298	0.36667017580798	0.992630803242447	272.466259071995	31.4142239869205	15.7538245941843	1.714559197427	124	44	42	19.0275566294477	15.7966653896574	3.03620994370963	3158.82430223053	0.00629273952403024	158.913299395482	0.999719651866733	62	NA	NA
27	PI362316	7	A	4	4	2586	Korea	15	101655	20210416	275.022739481034	42.9595536616681	232.063185819366	6.82538781821664	0.791442114780105	1	16	4.44658789486376	327.48713372724	0.211981105245972	219.712689384413	26.8374844035637	222.356204027493	50.0060291812372	0.200326987497851	0.189563981050118	0.432423830202829	0.721316425120773	0.449914748508099	0.21905193236715	0.46256038647343	0.806260064412238	603.832424734582	39.4549620161582	27.3604244543591	3.28424253236139	126	60	57	38.219759955561	31.8578941248439	6.03383416856602	5552.92867478596	0.00543899664514538	183.857440120423	0.999916309714921	56.5	NA	NA
27	PI362316	1	A	3	1	190	Korea	12	092934	20210223	25.2768520787575	22.1219093351258	3.15494274363169	0.262911895302641	0.542448656587976	1	1	0.740958788898234	55.7916335592428	0.135986748947832	45.5772957037432	11.1621018489064	10.294461322739	13.893433045104	0.183206606164664	0.180209179612168	NA	0.989514348785872	0.260899558498896	0.194661850290989	NA	0.989514348785872	20.9152553536647	20.7057723767235	2.53563916802991	0.282634895627985	72	13	12	3.6176071927659	1.58698811202129	2.01121353265711	523.792065903248	0.0135133370761578	74.0009661835749	0.999321090969096	NA	NA	NA
27	PI362316	2	B	3	5	620	Korea	18	102220	20210315	225.219799025193	35.1100429276323	190.109756097561	6.55550883095038	0.825974495667061	3	15	3.15716210148181	262.152914634146	0.18873899022557	126.091213174831	21.1651022022034	171.487804878049	54.3170731707317	0.314251199827319	0.239664689280424	0.383830468378354	0.99259807549963	0.378953010541361	0.272443692502908	0.441630538225653	0.99259807549963	493.74501784652	32.6707317073171	25.6219512195122	2.75371802498513	126	63	53	27.7374516656752	21.1951219512195	6.22144556811422	4473.01981707317	0.00557720670680492	179.301225966731	0.999621470463307	39	0.0522	0.0262
27	PI362316	1	A	3	1	190	Korea	15	103740	20210226	80.2605768767232	35.7897534355136	44.4708234412095	1.17028482740025	1.0617564065779	1	4	2.09439252336449	172.221154567037	0.170181855979652	112.659273339532	20.4624347854136	56.0039985005623	26.7399725103086	0.215713398493917	0.20198789143011	0.36434751171836	0.992619926199262	0.301184696057487	0.232841328413284	0.374169741697417	0.992619926199262	99.6091853534432	33.3250031238286	5.92277895789079	1.03391192066564	114	75	44	8.70034851512714	5.48463575190917	3.10985467167293	1721.25765337998	0.0103796845340819	96.342041679251	1	52.29	NA	NA
27	PI362316	8	B	2	4	2765	Korea	12	085348	20210420	148.865708433905	37.2459055019176	111.619802931987	4.29306934353798	0.698063307889276	1	9	4.62942528735632	199.772782984859	0.199410284281038	135.49110061822	22.2447330888738	120.99254986782	26.1355443403028	0.145803047872956	0.139476663362866	0.353964796984054	0.993466299862448	0.325203682150037	0.249082989454379	0.372558459422283	0.993466299862448	211.890839169244	34.450853160298	11.8240807498198	1.76794153097961	122	46	43	21.4848249856286	17.5644788953351	3.71406338286977	2934.54548185532	0.00834364306598218	119.851723293041	0.999858885785683	48.67	NA	NA
27	PI362316	2	B	3	5	620	Korea	15	100306	20210312	187.117373619217	34.5676365965782	152.549737022639	4.48675697125409	0.983578958457508	2	13	4.18467895740623	225.037514292248	0.161821557727739	88.8568344376476	17.2578613185957	150.525954722159	35.970729476332	0.2486639610977	0.243979190340155	0.418923594151932	0.992816091954023	0.352782707910751	0.255028735632184	0.439732142857143	0.992816091954023	367.645051706758	31.5115481362909	21.8156871712783	2.13236547219861	124	70	56	22.1639166634289	18.1515796917963	3.75160885020438	3820.67945346444	0.00580006574901337	172.411838636503	0.999893839991802	65.6	NA	NA
27	PI362316	8	B	2	4	2765	Korea	15	084905	20210423	230.410589352829	44.5190787714619	185.891510581367	4.64728776453418	0.898491188583202	1	15	5.22715143428953	298.945037703722	0.189476157745171	144.494716610718	24.5067456106907	190.598394551204	36.4631476526393	0.177088204619405	0.170496249307708	0.400744893046289	0.994029850746269	0.391111940298508	0.262574626865672	0.454315379623621	0.994029850746269	430.471557315391	40.2821697883727	21.0411092191681	2.76163393582879	156	66	61	33.195597290726	28.194730739138	4.66544392855023	4538.75273656045	0.0064153691199752	155.875676254754	0.999901973234237	62	NA	NA
27	PI362316	7	A	4	4	2586	Korea	18	100310	20210419	378.916345215487	45.4429894785686	333.473355736918	8.77561462465574	0.836212591557631	2	21	3.55826440284429	429.7921987518	0.198461980061326	224.257027205843	27.1334945876415	294.287085933749	82.705232837254	0.218673796473018	0.202454744874525	0.437700383275791	0.739013927231907	0.517674673459112	0.270774713937348	0.476633799026204	0.787156881135497	708.296884870759	42.1627460393663	28.2165146423428	4.52463176633465	126	69	64	46.7504829577341	37.9091859690349	8.37671233350289	7510.77772443591	0.00638804414219647	156.542437362707	0.9998321045388	56.67	0.0784	0.0488
27	PI362316	5	A	2	5	1657	Korea	12	135756	20210330	196.163775944966	51.2809634449656	144.8828125	4.02452256944444	0.702014891717761	1	9	4.46582665139366	254.21578125	0.216983937160183	233.116343910664	28.2966192143108	152.291666666667	34.1015625	0.185297809935812	0.18118755664129	0.409219319950004	0.993718592964824	0.299448632049134	0.219378140703518	0.411032434901782	0.993718592964824	610.081142849392	41.1458333333333	27.7473958333333	2.42699517144097	112	46	50	32.9963048299154	28.1219482421875	4.6295166015625	3771.1669921875	0.00397815143098123	251.373035277681	0.999618633049876	46	NA	NA
27	PI362316	4	B	1	4	1166	Korea	15	081032	20210326	251.636065405976	45.8697337476846	205.766331658291	2.81871687203139	1.59146334708526	1	14	4.03811944091487	327.417261306533	0.316611350425954	431.158448690592	43.0604494183089	199.623115577889	49.4346733668342	0.241970486959602	0.213230146303062	0.501774245035515	0.723825083426029	0.460608003239085	0.25626026272578	0.505606689136635	0.751007613076579	482.865331683543	40.4396984924623	20.8165829145729	3.12886669528547	176	106	89	41.850190020454	33.3504835736471	8.13489558344486	4755.89510050251	0.00647979154845609	154.325952080706	0.999913270548752	60.5	NA	NA
27	PI362316	3	A	4	7	1107	Korea	18	103238	20210322	193.677984455644	38.5312912681746	155.146693187469	2.4241670810542	1.66098767764011	3	12	2.20976225541763	345.037468920935	0.253692945285074	224.047349523783	27.5046208783466	130.569368473396	59.0875186474391	0.37698648944473	0.186543542975424	0.5229963934553	0.719469190794358	0.457121148849295	0.224628804751299	0.500584913725225	0.749443207126949	401.247267329538	33.092988562904	21.1461959224267	2.35774349976175	158	81	82	25.0365167424516	16.5990953287501	8.17204777008403	3964.65844107409	0.00587603627920878	170.182747771369	0.999819478292265	54.29	0.0576	0.0213
27	PI362316	3	A	4	7	1107	Korea	12	154631	20210316	51.8561598666514	31.4275522075087	20.4286076591428	1.13492264773015	0.572745846738247	1	2	1.52487244897959	108.720910474258	0.188068557435121	92.3458259820675	18.8953254069057	30.3195536393609	19.8833375602333	0.149771755839676	0.149248874484139	NA	0.991610738255033	0.233571029082774	0.188980457954994	NA	0.991610738255034	127.975936450236	29.7489221405022	8.33121988333756	0.636607801161479	116	19	20	7.98294363845334	4.72446926141081	3.2129478340509	1067.02066954096	0.00497443362259768	201.027911088659	0.99973821001095	55.33	NA	NA
27	PI362316	4	B	1	4	1166	Korea	12	111845	20210323	142.208138396999	41.9258803324826	100.282258064516	3.03885630498534	0.787103329454309	1	9	4.30851606323304	268.508440860215	0.269400598708516	256.178658010139	33.5467356356921	113.561827956989	26.3575268817204	0.165660327200752	0.164599104023585	0.361514522821577	0.993430152143845	0.286181315226958	0.237372060857538	0.359464532701047	0.993430152143845	277.827910018499	38.4543010752688	13.1854838709677	1.8806364897676	172	51	42	24.8869766374725	19.7316886345242	4.96191756272401	2849.78326612903	0.00676906970808793	147.730787704131	0.99978953078974	55.67	NA	NA
27	PI362316	7	A	4	4	2586	Korea	12	143551	20210413	186.14313426158	37.8853554479222	148.257778813658	4.94192596045527	0.791862703815421	1	13	4.90371747211896	293.383160470808	0.219021543912444	224.643197322685	25.330772395521	153.723342267801	31.3483277007342	0.21975626713695	0.210131577234596	0.367724858709894	0.993423216047353	0.352614271621177	0.244515431953775	0.410785925682341	0.993423216047353	373.778744722125	34.9493066076215	19.79955716117	2.1567610997382	142	51	41	26.8036914580296	22.3360106134212	4.24371707352304	3791.92984500641	0.00577015448361459	173.305585290599	0.999903740992342	48	NA	NA
27	PI362316	1	A	3	1	190	Korea	18	094146	20210301	132.537667840933	36.9979377060002	95.5397301349325	1.54096338927311	1.67576907914911	1	8	2.0719087985969	260.07816091954	0.257383537441618	240.471243000347	28.9130020908544	88.5557221389305	42.7411294352824	0.267278190468162	0.229293429093996	0.409123385806853	0.992703392922291	0.397965188123007	0.251583695399821	0.465289665946361	0.992703392922291	170.675922033985	33.9455272363818	9.95752123938031	1.64039044945293	104	78	74	18.1744382056848	11.8487732645421	6.11731865201832	2791.51517991004	0.00961114157113676	104.045913026929	0.999828256524642	52	0.0433	0.0275
27	PI362316	6	B	3	4	2105	Korea	18	100932	20210412	344.016548202349	38.8615373876405	305.155010814708	7.26559549558829	1.08076012487755	2	22	2.01326541441155	461.609733237203	0.305733570246398	436.434151217478	34.613200244981	227.962028358568	113.229992790195	0.311023398438838	0.159934904141221	0.441249222948377	0.734282077610919	0.508452297760474	0.227657426818852	0.516873398555788	0.76679089991459	545.420141977083	33.9221341023792	28.0461427541456	4.09988009070851	96	74	74	50.455172747987	33.6710269152782	16.4055848470141	6362.46995914444	0.00751692094803638	133.033193632458	0.999568055254601	40	0.0625	0.0449
27	PI362316	4	B	1	4	1166	Korea	18	081629	20210329	332.592288470704	48.9017367902984	283.690551680406	3.68429287896631	1.57458620192148	4	16	3.01273201411259	405.781864299303	0.336549642536259	526.519559060202	50.820217406253	249.080532656944	82.6759670259987	0.290092138582743	0.237118033475698	0.508398501339419	0.778221935473841	0.505682298755123	0.258042234063549	0.500361818301428	0.775281231497928	665.410391691922	42.4984147114775	27.9771718452758	4.2074381697266	194	135	104	52.5131195944878	39.2612736431157	12.7434277375832	6285.91154090044	0.00632307253126669	158.150961428189	0.999910801822705	63.33	0.0822	0.0326
28	PI362322	7	A	2	5	2404	Korea	15	085901	20210416	294.164441594109	41.9034986301631	252.260942963945	5.04521885927891	1.19321778931387	3	17	3.24336671938148	459.178174363921	0.24627590227938	286.026070990739	30.1250773850002	222.573254552032	68.6241408416737	0.231209167977973	0.203292079487513	0.470134176711153	0.716408974135794	0.504161958568738	0.199237046694674	0.545473948524796	0.748430634023854	622.938742311776	37.9356083443868	27.6377667912697	3.51136374525148	132	73	72	38.6409956493783	29.3599969953696	8.95238537543536	5978.86922705896	0.00563677213624654	177.406497163444	0.99988289192053	41.6	NA	NA
28	PI362322	3	A	3	2	960	Korea	15	092822	20210319	185.605413288632	36.5987907720761	149.006622516556	4.38254772107519	0.928992441628456	1	12	4.09616724738676	287.396363863551	0.156175236581729	82.7918783562208	16.5589888036235	146.894914407097	35.8615519180307	0.269672692953345	0.246168391095676	0.385548262193349	0.717598637524837	0.465921423920122	0.22279622796228	0.512071692145493	0.770664206642066	398.94456360072	33.4499562664001	20.8546794951893	2.28359947925938	96	46	46	20.4288942065319	16.4386062336458	3.69347937107616	4072.65712857678	0.00572410226285198	174.699883768631	0.999847168412768	84	NA	NA
28	PI362322	4	B	2	2	1242	Korea	12	115800	20210323	129.121092829348	41.4598025067671	87.6612903225806	4.17434715821813	0.506514713777818	1	7	3.70403587443946	194.075094086021	0.281723929612076	304.085397678655	34.7244015429137	99.9193548387097	26.9758064516129	0.16894974994651	0.166806393354207	0.360223074737141	0.993443754313319	0.257336751125571	0.187694099378882	0.35188060731539	0.99344375431332	341.008172910163	38.494623655914	16.7741935483871	1.70558012486993	96	40	37	23.2739830833044	18.3686336570702	4.75398167418199	2377.43615591398	0.00500158137065898	199.936765173181	1	42.67	NA	NA
28	PI362322	8	B	4	1	2918	Korea	18	093836	20210426	320.237629344973	41.7930782167925	278.444551128181	3.43758705096519	1.93811998196999	6	18	1.7491433911328	397.192090734518	0.292679114285386	418.233071736677	36.1633608462801	202.184349495919	115.590494479117	0.420400831518841	0.230954427342839	0.563708260924306	0.726466857280928	0.515869606720122	0.271907216494845	0.489846249555635	0.746606529209622	584.33550040114	36.7498799807969	27.0163226116179	3.81390835303692	112	104	105	44.2428385757276	29.4175248548649	14.3861712065001	6506.04596735478	0.00652691536012909	153.211730936284	0.999826658392928	44.8	0.093	0.0459
28	PI362322	7	A	2	5	2404	Korea	12	120721	20210413	193.130357115896	34.8970509744204	158.233306141475	6.87970896267284	0.65908147988949	1	13	4.36583790765257	284.875713786272	0.194734848717177	163.44035469977	21.6735090687394	157.569047896516	36.0913646428155	0.214197052096885	0.207657201685336	0.385820975543313	0.992841803865426	0.336746444243877	0.213493199713672	0.470427702219041	0.992841803865426	347.107754302417	32.1174688264771	19.1119916093695	2.25685132897484	110	61	43	19.7982072332479	15.5320479475385	4.05603091774958	3774.78877753176	0.00650187528512707	153.801781201107	0.999883400520925	31.6	NA	NA
28	PI362322	2	B	4	5	710	Korea	18	110319	20210315	118.827821761489	27.7180656639284	91.109756097561	1.38045084996305	2.38111853836506	2	9	1.98157813939208	255.306170731707	0.207306541977339	139.616320869073	18.3944828631513	78.7073170731707	39.719512195122	0.241417572188219	0.136108339680625	0.507329870594356	0.750132936820545	0.419285181359045	0.200169801462905	0.477169795783926	0.778070887445887	222.131246281975	25.390243902439	16.2439024390244	1.44422962522308	110	77	73	13.5670731707317	9.12120761451517	4.28718024985128	2553.18140243902	0.00650169505369707	153.806044691587	0.999526122172826	44	0.048	0.0132
28	PI362322	8	B	4	1	2918	Korea	15	094758	20210423	241.1086048852	39.6369434889457	201.471661396254	2.6509429131086	1.91740314237892	3	14	2.14436958614052	361.719642422768	0.305556051702242	409.515089674332	35.4574975652225	162.588178058866	75.8209681342739	0.376064093288294	0.212144323366029	0.506080869825502	0.801114247093132	0.516765994112156	0.239085948158254	0.500747717493966	0.774605340089651	486.659469367475	35.332036000973	24.446606665045	2.89964906583727	106	97	96	37.0393852282451	25.7251030912371	10.973460208241	4996.89552420336	0.00595827112869297	167.833920008162	0.999916138204239	41	NA	NA
28	PI362322	3	A	3	2	960	Korea	18	093105	20210322	252.395659534734	39.1684094104177	213.227250124316	4.63537500270253	1.17441582878689	2	16	3.57397667505145	387.379027846842	0.182204018250503	124.081889907158	20.2805916806617	194.29388363998	54.3635007458976	0.2721037248058	0.240534701953849	0.421819476361749	0.720193806023619	0.508986435277559	0.21526542551089	0.515297047314123	0.78307442981936	480.844137700133	34.6220785678767	23.7817006464446	3.09121561891941	122	60	58	29.8359991268807	23.2890534185303	6.13900400111668	5429.76752859274	0.00642872685046059	155.551794820518	0.999766314909109	74	0.0462	0.0232
28	PI362322	6	B	1	1	1888	Korea	15	075726	20210409	245.527187125392	34.1056184979407	211.421568627451	10.5710784313726	0.586413643288938	7	14	1.18502059397355	399.260453431373	0.31086643463714	389.040056860507	34.7919345726949	133.982843137255	113.063725490196	0.357304434937482	0.137145133862194	0.431259543817469	0.702347613656676	0.366847405112316	0.11425251742835	0.475213013168087	0.835398915569326	430.231836913687	31.2622549019608	23.921568627451	3.02753147827759	86	66	42	43.1939300689639	23.6495578623606	19.1852292387543	4880.32475490196	0.00703697685414426	142.106478495957	0.999857031362713	75.33	NA	NA
28	PI362322	8	B	4	1	2918	Korea	12	095659	20210420	149.165616742481	34.8181041253214	114.347512617159	4.08383973632712	0.804179340127742	1	10	3.55283648498331	249.425210285989	0.260454109010616	280.376720227232	27.1665356504429	115.140591204037	32.4080749819755	0.245162564139599	0.161281170726979	0.384200822927687	0.99302496328928	0.382053702538284	0.243502202643172	0.427615098902997	0.99302496328928	290.000168072847	32.2398461908195	17.1713530401346	1.77299526779636	78	48	40	23.1189507853247	17.7711045349	5.15452276812398	2991.89798125451	0.00611377324219684	163.565111165404	0.999881347054402	51.75	NA	NA
28	PI362322	6	B	1	1	1888	Korea	18	080549	20210412	276.296041390874	35.1520856110138	241.143955779861	8.03813185932869	0.853434425825376	8	16	1.16499526963103	442.490759432829	0.257310169102702	251.385035027814	27.3534280610763	147.969238163903	127.012737322759	0.362812688704785	0.13183695670771	0.440354290820885	0.73833244288004	0.51089364844904	0.157311669128508	0.514876556235493	0.779706220252749	505.01623808957	32.1076664263398	27.6856524873828	3.30427752327159	74	60	50	41.9223893594062	22.7233334378735	18.771600032136	5618.2888728671	0.00654291342347995	152.837113266911	0.999861817330259	75.5	0.0578	0.0355
28	PI362322	2	B	4	5	710	Korea	12	155832	20210309	34.3095407403399	25.9596633609168	8.3498773794231	0.642298259955623	0.500776909902922	1	1	1.00140745953554	69.8806843396006	0.14980199591475	63.0860563324196	13.7673152971673	16.6180077075791	16.5946514072171	0.0499259297594173	0.0486076021527945	NA	0.991211840888067	0.172632178182595	0.104417206290472	NA	0.991211840888067	47.4876436701937	24.8277472848301	3.74868620810464	0.387862421053325	90	13	14	4.88938154205016	2.41050221241826	2.45632562081274	676.780917902604	0.0081676493309937	122.434247538678	0.999637523308297	36.12	NA	NA
28	PI362322	5	A	2	2	1615	Korea	15	085042	20210402	265.801922390642	44.0004518024066	221.801470588235	2.64049369747899	1.90907130629522	1	16	4.43506821627084	446.760710784314	0.191758874660328	165.597619807307	25.1971530878994	215.122549019608	48.5049019607843	0.21192002735399	0.187220291455145	0.426848485590361	0.735180352657123	0.433949490339267	0.245841136939518	0.465309458355004	0.776171458998935	570.583879998078	38.0882352941177	27.5857843137255	3.23072856593618	182	119	103	27.68445805099	22.7356966070742	4.56480079777009	5560.58670343137	0.0056621448295158	176.611519152101	0.999006216060958	68	NA	NA
28	PI362322	3	A	3	2	960	Korea	12	141321	20210316	136.711297962432	36.1660278635224	100.545270098909	6.28407938118184	0.44240412744187	1	10	5.01309049516221	235.190755769718	0.154506343621187	78.8520155712377	16.2250043155542	111.691605376617	22.27998985544	0.198288156445054	0.197938877077235	0.36251572327044	0.992452830188679	0.283231132075472	0.209085631349782	0.410566037735849	0.992452830188679	308.443796069646	33.2868374334263	17.8417448643165	1.69885360426144	84	21	24	17.0987444466864	14.3641167643227	2.5371047958388	2959.98605123003	0.00550782225452134	181.559962139139	0.999162551856011	59	NA	NA
28	PI362322	2	B	4	5	710	Korea	15	105814	20210312	68.6443945089756	25.9734592242741	42.6709352847016	0.907892240100034	1.80953948390806	1	6	2.59490600363857	148.395918134004	0.187694511344649	126.487966571081	16.7674784910274	48.925222959067	18.8543334095587	0.133413084226086	0.11147686507189	0.453894498248506	0.73345971563981	0.324755470404356	0.200964793500339	0.469222191246167	0.829857819905213	130.602319317095	23.7937342785273	10.6105648296364	0.774977776910881	100	57	51	9.09484399754873	6.28950419149502	2.72967880936221	1431.44723302081	0.00593387453579043	168.523954116059	0.999394850301767	52	NA	NA
28	PI362322	4	B	2	2	1242	Korea	18	085418	20210329	329.490168447515	45.1147721253841	284.375396322131	4.00528727214269	1.5737639060367	4	15	2.07286017448715	437.39254280279	0.290933751920328	391.143494171511	42.2049083654721	222.980342422321	107.571337983513	0.342035896154435	0.100127009656563	0.523039305403037	0.769294815360782	0.608548409800366	0.236390358612581	0.556114998767329	0.786782284930433	735.379015645401	42.6379201014585	30.564362714014	4.192158280353	146	129	103	51.6720018947063	33.7798143815123	17.4010597005383	6669.26601141408	0.00570067705382343	175.417760128913	0.999877451314131	65	0.0913	0.0471
28	PI362322	7	A	2	5	2404	Korea	18	085400	20210419	371.09311687034	44.5208653100902	326.57225156025	7.09939677304891	1.03322340389405	4	19	2.81450712957223	450.379584733557	0.229799288989227	322.005646229511	30.79404325789	272.431589054249	96.7954872779645	0.323112898014565	0.254254507872083	0.373074634316621	0.715191950222777	0.566550329692973	0.259478672985782	0.531212973933649	0.753096725549332	668.757457266134	40.0624099855977	27.9284685549688	4.43143394541783	140	83	76	44.7238444853049	33.8110746783336	10.4724389123575	7301.78378540567	0.00662636939187703	150.912202574438	0.999938808743103	42	0.0796	0.0444
28	PI362322	4	B	2	2	1242	Korea	15	085603	20210326	220.193751026715	42.9324444940519	177.261306532663	5.90871021775544	0.698772230501722	1	13	4.50505369551485	316.559007537689	0.233401869243776	256.849826793135	30.5737272730345	179.183417085427	39.7738693467337	0.216626252587542	0.0865603563638206	0.358288962972053	0.759578544061303	0.433290762026394	0.237498771981531	0.54904214559387	0.837803320561941	548.473444483725	38.9447236180905	25.3894472361809	2.75071967879599	158	75	54	31.3449313148658	25.3768844221106	5.65484457463196	4452.65389447236	0.00501522855201354	199.392707556372	0.999889240466499	74	NA	NA
28	PI362322	6	B	1	1	1888	Korea	12	114711	20210406	174.252259675071	30.716804901831	143.53545477324	8.44326204548469	0.553442978666921	4	11	1.3510439653709	270.764908544225	0.196765329597112	138.015717797933	18.5323044082522	99.7118516662491	73.8035580055124	0.319172284285892	0.145252778936345	0.388060344403974	0.990566037735849	0.371329835536273	0.138507718696398	0.420863870263527	0.990566037735849	265.253234209444	28.7146078677023	16.3242295164119	2.17383374682738	88	40	34	21.7093399386907	13.2685475419167	8.16561015730646	3640.45195439739	0.00819531476517612	122.020938628159	0.99986265151255	57.5	NA	NA
28	PI362322	5	A	2	2	1615	Korea	12	132620	20210330	192.65246022155	49.3451685548833	143.307291666667	2.13891480099503	1.35778237185431	1	11	3.59954677889285	327.492395833333	0.266455372943991	294.73483415822	34.900726085489	144.778645833333	40.2213541666667	0.189732024484699	0.167923442417102	0.415798068587327	0.994163424124514	0.369761116596008	0.229537242912729	0.456652331217148	0.994163424124514	529.870775010851	39.8307291666667	25.7161458333333	2.40885416666667	120	85	80	29.5738644070095	23.5032823350694	5.82648383246528	3912.09147135417	0.00454611629904921	219.967975788288	0.999637529585036	55	NA	NA
28	PI362322	5	A	2	2	1615	Korea	18	085105	20210405	411.384442826727	46.2507262558697	365.133716570857	3.76426511928719	2.09726436431233	4	23	3.12399497487437	566.18664083979	0.401932628508159	793.803439262936	56.9497039738805	310.759810047488	99.4751312171957	0.308201377456864	0.185367225231723	0.380998543279404	0.783223634863486	0.508325252628356	0.238972772277228	0.495227248788709	0.80230198019802	669.030208706259	40.1024743814046	29.3426643339165	5.12665510203304	152	163	128	67.1487651706169	51.2574930498817	15.3563833485518	7603.0023744064	0.00766281557292718	130.500335090017	0.999538549697733	60	0.0634	0.0295
29	PI362324	8	B	1	3	2664	Korea	15	081133	20210423	188.524847792777	39.5708220082965	148.954025784481	2.97908051568961	1.26355727433504	1	12	2.47708095781072	250.209158355631	0.217047758047513	172.976825907842	24.8799188333814	132.108975918268	53.3325225006081	0.261170616437457	0.120716189673344	0.417822187133036	0.711285195277021	0.463181198910082	0.185865122615804	0.498267808485792	0.772207084468665	396.874118544849	35.3198735100949	21.6613962539528	2.25543053294668	98	64	63	30.6605123062455	22.4727980018841	7.90029372814871	3826.23905375821	0.00568298719305831	175.963796156621	0.999917987707805	84	NA	NA
29	PI362324	3	A	1	5	803	Korea	12	113948	20210316	114.838327463707	36.8773840196287	77.9609434440781	1.85621293914472	1.13890941878211	1	7	0.843476448520217	251.424625919351	0.226225878597225	152.368440645536	25.0361546135762	51.3187927973624	60.841998478316	0.294224447245129	0.199497707012427	0.42156199329832	0.993130874909617	0.39506077195882	0.222787696757328	0.453685053196984	0.993130874909617	359.254392851108	33.1980725336039	21.6459548567081	1.43530215538453	148	68	49	16.3347226252053	7.20111320015522	8.82567713426343	2488.2481612985	0.00399522506598656	250.298790051535	1	47.86	NA	NA
29	PI362324	2	B	2	6	535	Korea	12	142308	20210309	80.9784292845064	35.165046124399	45.8133831601075	1.76205319846567	0.739370564395765	1	3	2.59725158562368	145.404461053369	0.225542629926713	176.124206758875	23.8559772117847	57.3864299894897	22.0950601424734	0.0988823173618284	0.098654334434362	NA	0.993031358885018	0.198257839721254	0.166466898954704	NA	0.993031358885017	171.143202256246	33.0841994628051	9.80964615204952	0.928196778371635	88	36	34	11.9904414824915	8.34763394172045	3.56113345237146	1622.63663435712	0.00542350947121978	184.382456655892	0.999690154737861	43.8	NA	NA
29	PI362324	2	B	2	6	535	Korea	18	093823	20210315	240.431736331597	44.1878338925727	196.243902439024	2.15652640042884	2.05939037928935	4	12	1.77223243319666	372.239975609756	0.244367213296705	272.330388872086	32.9175741844154	152.865853658537	86.2560975609756	0.21893574799404	0.132737853536201	0.482953127169199	0.718682386059605	0.458411810138074	0.224539534525277	0.513005695496448	0.763762965112062	424.404149315883	39.1707317073171	19.5853658536585	2.91612135633551	172	137	121	27.0612916418798	17.6885782272457	9.04521118381916	4869.37042682927	0.00687109530158022	145.537204202366	0.999877735412564	31.33	0.0867	0.034
29	PI362324	4	B	2	7	1303	Korea	18	092846	20210329	365.661465609043	53.7527782279396	311.908687381103	3.02823968331168	1.9161800263277	5	17	1.87326475581744	572.373734939759	0.469497469612269	1182.77948238977	78.116346109071	237.882054533925	126.987951807229	0.324834948781698	0.174729030798768	0.409742876062716	0.740899352504285	0.496803752590815	0.244171348314607	0.4944126659857	0.754915730337079	618.268072791785	44.7051363348129	23.3608116677235	4.62739386608946	172	169	135	62.2796629899768	39.9860229222467	21.7355622134769	7141.23493975904	0.00748444577640004	133.610427528676	0.999932857959076	60	0.0679	0.0453
29	PI362324	1	A	4	3	308	Korea	12	102722	20210223	16.8843040923854	14.6655465965831	2.21875749580235	0.739585831934117	0.204561076550598	1	1	0.821086261980831	29.3054329575438	0.0636978873618291	45.5486858997563	5.69282318475285	6.16454785320221	7.50779563444471	0.0822457509055447	0.077364410578216	NA	0.980412371134021	0.36872852233677	0.0628865979381443	NA	0.980412371134021	9.65129951789243	11.1537538978172	2.85440153514032	0.163976295126492	58	2	5	1.56403179391045	0.897266779823735	0.658781957613451	277.944351163349	0.0169900742197979	58.8578947368421	0.998714121699196	NA	NA	NA
29	PI362324	6	B	3	6	2132	Korea	12	132616	20210406	211.54332365123	38.3035341247952	173.239789526434	6.41628850097906	0.704895791391792	1	14	1.44074127280563	348.536306690053	0.24048416337138	257.830241298571	29.9286065443613	125.645201703834	87.2087196191431	0.28003929932637	0.209426752155228	0.397087063889458	0.993768328445748	0.365591397849462	0.211473607038123	0.422653958944282	0.993768328445748	431.503408979399	33.7133550488599	23.2022049611626	2.66667403311171	100	70	46	29.6641196136559	19.6246176799327	9.69153157872565	4440.7150463543	0.00617996052318331	161.813331371395	0.999867079052254	67.2	NA	NA
29	PI362324	7	A	3	4	2484	Korea	12	131706	20210413	120.075921946169	29.8416835124199	90.234238433749	4.74917044388153	0.636693301572357	1	10	5.35077881619938	198.377287029484	0.16540577307721	76.7799172917014	14.8364063142256	100.081575573942	18.7041137396574	0.165503426680471	0.16533133225583	0.334016393442623	0.991803278688525	0.257549611734254	0.209860173577628	0.334016393442623	0.991803278688525	197.6990492148	27.9804218622538	13.5648525812842	1.38428725455774	92	25	27	13.1455852040077	10.692271150651	2.31198923001972	2503.69712154761	0.00700199247318439	142.816491709997	0.999814075756382	78.67	NA	NA
[truncated: 8,274 more rows]
[truncated: 2 more columns]
